# Supplementary material for: Comment on Tanmoy et al. CRISPR-Cas Diversity in Clinical Salmonella enterica Serovar Typhi Isolates from South Asian Countries. Genes 2020, 11, 1365
Source: Genes (Basel). 2021 Jul 28;12(8):1142. doi: 10.3390/genes12081142 (PMC8391509; doi:10.3390/genes12081142)
Supplement: Supplementary file 1 [file genes-12-01142-s001.zip]

Archive with 2 entries (2 files):
- FigureS1_Fabre_22March2021.pdf
- SupplementaryTablesFabre_22March2021.xlsx
