# Supplementary material for: Comment on Tanmoy et al. CRISPR-Cas Diversity in Clinical Salmonella enterica Serovar Typhi Isolates from South Asian Countries. Genes 2020, 11, 1365
Source: Genes (Basel). 2021 Jul 28;12(8):1142. doi: 10.3390/genes12081142 (PMC8391509; doi:10.3390/genes12081142)
Supplement: Supplementary file 1 [file genes-12-01142-s001.zip › SupplementaryTablesFabre_22March2021.xlsx]

## Sheet: S1
Table S1: Main characteristics of the 1059 S. enterica serovar Typhi genomes studied.
Accession codes	Country	Year	ST	fliC	fljB	Genotype	CRISPR1	CRISPR2	Combined CRISPR profile	Combined (A+B) patterns (Tanmoy et al, Genes 2018)	Review with CRISPRCasFinder	no. contigs	Genome size	N50	Comment
ERR1017052+4:1066A14:10674:10424:10494:14:1062	Pakistan	2006	ST1	d	ND	4.3.1	DR1A1-Typhi1-DR-Typhi2-DR-Typhi3-DR-Typhi4-DR-Typhi5-DR15-Typhi6-DR64-DR	DR27-EntB0var1-DR	P1	a2,b1	2	71	4721569	149395
ERR1017054	Bangladesh	2006	ST1	d	ND	4.3.1.1	DR1A1-Typhi1-DR-Typhi2-DR-Typhi3-DR-Typhi4-DR-Typhi5-DR15-Typhi6-DR64-DR	DR27-EntB0var1-DR	P1	a2,b1	1	78	4850986	148657
ERR1017055	Bangladesh	2006	ST2	d	ND	3.3.2	DR1A1-Typhi1-DR-Typhi2-DR-Typhi3-DR-Typhi4-DR-Typhi5-DR15-Typhi6-DR64-DR	DR27-EntB0var1-DR	P1	a2,b9,b1	2	70	4835929	151257
ERR1017063	Pakistan	2006	ST2	d	ND	2.2.0	DR1A1-Typhi1-DR-Typhi2-DR-Typhi3-DR-Typhi4-DR-Typhi5-DR15-Typhi6-DR64-DR	DR27-EntB0var1-DR	P1	a2,b1,b9	2	81	4789030	144957
ERR1017064	India	2007	ST1	d	ND	4.3.1.2	DR1A1-Typhi1-DR-Typhi2-DR-Typhi3-DR-Typhi4-DR-Typhi5-DR15-Typhi6-DR64-DR	DR27-EntB0var1-DR	P1	a2,b1	2	73	4722691	144739
ERR1017067	Nepal	2007	ST1	d	ND	4.3.1.2	DR1A1-Typhi1-DR-Typhi2-DR-Typhi3-DR-Typhi4-DR-Typhi5-DR15-Typhi6-DR64-DR	DR27-EntB0var1-DR	P1	a2,b1	2	72	4723894	149395
ERR1017068	India	2007	ST1	d	ND	4.3.1	DR1A1-Typhi1-DR-Typhi2-DR-Typhi3-DR-Typhi4-DR-Typhi5-DR15-Typhi6-DR64-DR	DR27-EntB0var1-DR	P1	a2,b1	2	69	4721701	149398
ERR1017069	Pakistan	2007	ST1	d	ND	4.3.1.1	DR1A1-Typhi1-DR-Typhi2-DR-Typhi3-DR-Typhi4-DR-Typhi5-DR15-Typhi6-DR64-DR	DR27-EntB0var1-DR	P1	a2,b1	2	79	4852110	144782
ERR1017070	Pakistan	2007	ST1	d	ND	4.3.1.2	DR1A1-Typhi1-DR-Typhi2-DR-Typhi3-DR-Typhi4-DR-Typhi5-DR15-Typhi6-DR64-DR	DR27-EntB0var1-DR	P1	a2,b1	2	70	4720685	144745
ERR1017071	Bangladesh	2007	ST1	d	ND	4.3.1.1	DR1A1-Typhi1-DR-Typhi2-DR-Typhi3-DR-Typhi4-DR-Typhi5-DR15-Typhi6-DR64-DR	DR27-EntB0var1-DR	P1	a2,b1,b9	2	77	4851247	149337
ERR1017072	Bangladesh	2007	ST1	d	ND	4.3.1.1	DR1A1-Typhi1-DR-Typhi2-DR-Typhi3-DR-Typhi4-DR-Typhi5-DR15-Typhi6-DR64-DR	DR27-EntB0var1-DR	P1	a2,b1,b9	2	74	4751125	144745
ERR1017074	India	2007	ST1	d	ND	4.3.1.2	DR1A1-Typhi1-DR-Typhi2-DR-Typhi3-DR-Typhi4-DR-Typhi5-DR15-Typhi6-DR64-DR	DR27-EntB0var1-DR	P1	a2,b1	2	69	4721226	149395
ERR1017075	India	2007	ST1	d	ND	4.3.1	DR1A1-Typhi1-DR-Typhi2-DR-Typhi3-DR-Typhi4-DR-Typhi5-DR15-Typhi6-DR64-DR	DR27-EntB0var1-DR	P1	a2,b9	2	62	4722662	153811
ERR1017077	Bangladesh	2007	ST1	d	ND	4.3.1.3	DR1A1-Typhi1-DR-Typhi2-DR-Typhi3-DR-Typhi4-DR-Typhi5-DR15-Typhi6-DR64-DR	DR27-EntB0var1-DR	P1	a2,b9,b1	2	64	4719781	149529
ERR1017081	India	2008	ST2	d	ND	2.2.2	DR1A1-Typhi1-DR-Typhi2-DR-Typhi3-DR-Typhi4-DR-Typhi5-DR15-Typhi6-DR64-DR	DR27-EntB0var1-DR	P1	a2,b1	1	67	4585124	143657
ERR1017083	India	2008	ST1	d	ND	4.3.1.2	DR1A1-Typhi1-DR-Typhi2-DR-Typhi3-DR-Typhi4-DR-Typhi5-DR15-Typhi6-DR64-DR	DR27-EntB0var1-DR	P1	a2,b16,b1	2	69	4719912	145852
ERR1017087	Bangladesh	2008	ST1	d	ND	4.3.1.1	DR1A1-Typhi1-DR-Typhi2-DR-Typhi3-DR-Typhi4-DR-Typhi5-DR15-Typhi6-DR64-DR	DR27-EntB0var1-DR	P1	a2,b1,b9	2	73	4851269	149519
ERR1017088	Bangladesh	2008	ST2	d	ND	3.2.2	DR1A1-Typhi1-DR-Typhi2-DR-Typhi3-DR-Typhi4-DR-Typhi6-DR64-DR	DR27-EntB0var1-DR	P2	a5,b16,b1,b9	2	74	4734114	145685
ERR1017089	Bangladesh	2008	ST1	d	ND	4.3.1.1	DR1A1-Typhi1-DR-Typhi2-DR-Typhi3-DR-Typhi4-DR-Typhi5-DR15-Typhi6-DR64-DR	DR27-EntB0var1-DR	P1	a2,b1,b9	1	75	4852095	149519
ERR1017091	Pakistan	2008	ST2	d	ND	3.3.0	DR1A1-Typhi1-DR-Typhi2-DR-Typhi3-DR-Typhi4-DR-Typhi5-DR15-Typhi6-DR64-DR	DR27-EntB0var1-DR	P1	a2,b1	2	87	4778012	144782
ERR1017094	India	2008	ST1	d	ND	4.3.1.2	DR1A1-Typhi1-DR-Typhi2-DR-Typhi3-DR-Typhi4-DR-Typhi5-DR15-Typhi6-DR64-DR	DR27-EntB0var1-DR	P1	a2,b1	1	66	4720402	153678
ERR1017097	Pakistan	2009	ST1	d	ND	4.3.1.1	DR1A1-Typhi1-DR-Typhi2-DR-Typhi3-DR-Typhi4-DR-Typhi5-DR15-Typhi6-DR64-DR	DR27-EntB0var1-DR	P1	a2,b1,b9	2	73	4744981	149519
ERR1017098	Pakistan	2009	ST2	d	ND	3.3.1	DR1A1-Typhi1-DR-Typhi2-DR-Typhi3-DR-Typhi4-DR-Typhi5-DR15-Typhi6-DR64-DR	DR27-EntB0var1-DR	P1	a2,b1	2	65	4736245	151257
ERR1837134	Nepal	2008	ST2233	d	ND	3.3.2	DR1A1-Typhi1-DR-Typhi2-DR-Typhi3-DR-Typhi4-DR-Typhi5-DR15-Typhi6-DR64-DR	DR27-EntB0var1-DR	P1	a2,b1,b9	2	72	4774676	179971
ERR1837135	Nepal	2008	ST1	d	ND	4.3.1.2	DR1A1-Typhi1-DR-Typhi2-DR-Typhi3-DR-Typhi4-DR-Typhi5-DR15-Typhi6-DR64-DR	DR27-EntB0var1-DR	P1	a2	1	62	4719413	162715
ERR1837136	Nepal	2008	ST2	d	ND	3.2.2	DR1A1-Typhi1-DR-Typhi2-DR-Typhi3-DR-Typhi4-DR-Typhi6-DR64-DR	DR27-EntB0var1-DR	P2	a5,b1	1	61	4566660	162714
ERR1837137	Nepal	2008	ST2	d	ND	3.3.0	DR1A1-Typhi1-DR-Typhi2-DR-Typhi3-DR-Typhi4-DR-Typhi5-DR15-Typhi6-DR64-DR	DR27-EntB0var1-DR	P1	a2	2	78	4739980	153712
ERR1837138	Nepal	2008	ST1	d	ND	4.3.1.2	DR1A1-Typhi1-DR-Typhi2-DR-Typhi3-DR-Typhi4-DR-Typhi5-DR15-Typhi6-DR64-DR	DR27-EntB0var1-DR	P1	a2,b1	2	61	4721643	172029
ERR1837139	Nepal	2008	ST1	d	ND	4.3.1.2	DR1A1-Typhi1-DR-Typhi2-DR-Typhi3-DR-Typhi4-DR-Typhi5-DR15-Typhi6-DR64-DR	DR27-EntB0var1-DR	P1	a2,b1,b18,b9	2	61	4721623	172029
ERR1837140	Nepal	2015	ST2233	d	ND	3.3.2	DR1A1-Typhi1-DR-Typhi2-DR-Typhi3-DR-Typhi4-DR-Typhi5-DR15-Typhi6-DR64-DR	DR27-EntB0var1-DR	P1	a2,b1	1	75	4779971	179971
ERR1837141	Nepal	2015	ST2	d	ND	3.3.0	DR1A1-Typhi1-DR-Typhi2-DR-Typhi3-DR-Typhi4-DR-Typhi5-DR15-Typhi6-DR64-DR	DR27-EntB0var1-DR	P1	a2	2	72	4810341	162714
ERR1837142	Nepal	2015	ST1	d	ND	4.3.1.1	DR1A1-Typhi1-DR-Typhi2-DR-Typhi3-DR-Typhi4-DR-Typhi5-DR15-Typhi6-DR64-DR	DR27-EntB0var1-DR	P1	a2,b18,b1	2	74	4732551	149519
ERR1837143	Nepal	2015	ST1	d	ND	4.3.1.2	DR1A1-Typhi1-DR-Typhi2-DR-Typhi3-DR-Typhi4-DR-Typhi5-DR15-Typhi6-DR64-DR	DR27-EntB0var1-DR	P1	a2,b9,b1	2	62	4721181	162715
ERR1837144	Nepal	2015	ST2233	d	ND	3.3.2	DR1A1-Typhi1-DR-Typhi2-DR-Typhi3-DR-Typhi4-DR-Typhi5-DR15-Typhi6-DR64-DR	DR27-EntB0var1-DR	P1	a2,b1	2	79	4779913	153718
ERR1837146	Nepal	2015	ST1	d	ND	4.3.1.1	DR1A1-Typhi1-DR-Typhi2-DR-Typhi3-DR-Typhi4-DR-Typhi5-DR15-Typhi6-DR64-DR	DR27-EntB0var1-DR	P1	a2,b1	2	68	4852300	162716
ERR1837147	Nepal	2015	ST1	d	ND	4.3.1.1	DR1A1-Typhi1-DR-Typhi2-DR-Typhi3-DR-Typhi4-DR-Typhi5-DR15-Typhi6-DR64-DR	DR27-EntB0var1-DR	P1	a2,b1	2	71	4852117	153736
ERR1837148	Nepal	2014	ST1	d	ND	4.3.1.2	DR1A1-Typhi1-DR-Typhi2-DR-Typhi3-DR-Typhi4-DR-Typhi5-DR15-Typhi6-DR64-DR	DR27-EntB0var1-DR	P1	a2,b1	2	61	4721585	162715
ERR1837149	Nepal	2014	ST2233	d	ND	3.3.2	DR1A1-Typhi1-DR-Typhi2-DR-Typhi3-DR-Typhi4-DR-Typhi5-DR15-Typhi6-DR64-DR	DR27-EntB0var1-DR	P1	a2,b1,b9	2	74	4779466	162714
ERR1837150	Nepal	2014	ST1	d	ND	4.3.1.2	DR1A1-Typhi1-DR-Typhi2-DR-Typhi3-DR-Typhi4-DR-Typhi5-DR15-Typhi6-DR64-DR	DR27-EntB0var1-DR	P1	a2,b9,b1	1	64	4720895	153736
ERR1837151	Nepal	2014	ST2	d	ND	2.2.0	DR1A1-Typhi1-DR-Typhi2-DR-Typhi3-DR-Typhi4-DR-Typhi5-DR15-Typhi6-DR64-DR	DR27-EntB0var1-DR	P1	a2,b1	2	60	4701533	162679
ERR1837152	Nepal	2014	ST1	d	ND	4.3.1.2	DR1A1-Typhi1-DR-Typhi2-DR-Typhi3-DR-Typhi4-DR-Typhi5-DR15-Typhi6-DR64-DR	DR27-EntB0var1-DR	P1	a2	1	62	4720348	153736
ERR1837154	Nepal	2014	ST1	d	ND	4.3.1.2	DR1A1-Typhi1-DR-Typhi2-DR-Typhi3-DR-Typhi4-DR-Typhi5-DR15-Typhi6-DR64-DR	DR27-EntB0var1-DR	P1	a2,b1,b9	1	62	4720854	153736
ERR1837155	Nepal	2014	ST1	d	ND	4.3.1.2	DR1A1-Typhi1-DR-Typhi2-DR-Typhi3-DR-Typhi4-DR-Typhi5-DR15-Typhi6-DR64-DR	DR27-EntB0var1-DR	P1	a2,b1	1	60	4719975	162678
ERR1837156	Nepal	2014	ST1	d	ND	4.3.1.2	DR1A1-Typhi1-DR-Typhi2-DR-Typhi3-DR-Typhi4-DR-Typhi5-DR15-Typhi6-DR64-DR	DR27-EntB0var1-DR	P1	a2,b1,b9	1	62	4720691	162715
ERR1837157	Nepal	2013	ST1	d	ND	4.3.1.2	DR1A1-Typhi1-DR-Typhi2-DR-Typhi3-DR-Typhi4-DR-Typhi5-DR15-Typhi6-DR64-DR	DR27-EntB0var1-DR	P1	a2,b1	2	65	4721723	162715
ERR1837158	Nepal	2013	ST1	d	ND	4.3.1.2	DR1A1-Typhi1-DR-Typhi2-DR-Typhi3-DR-Typhi4-DR-Typhi5-DR15-Typhi6-DR64-DR	DR27-EntB0var1-DR	P1	a2,b1,b9	2	63	4753769	162715
ERR1837159	Nepal	2013	ST1	d	ND	4.3.1.2	DR1A1-Typhi1-DR-Typhi2-DR-Typhi3-DR-Typhi4-DR-Typhi5-DR15-Typhi6-DR64-DR	DR27-EntB0var1-DR	P1	a2,b9,b1,b18	2	64	4721226	153736
ERR1837160	Nepal	2013	ST1	d	ND	4.1.0	DR1A1-Typhi1-DR-Typhi2-DR-Typhi3-DR-Typhi6-DR64-DR	DR27-EntB0var1-DR	P8	a7,b1	2	60	4732199	172029
ERR1837161	Nepal	2013	ST1	d	ND	4.3.1	DR1A1-Typhi1-DR-Typhi2-DR-Typhi3-DR-Typhi4-DR-Typhi5-DR15-Typhi6-DR64-DR	DR27-EntB0var1-DR	P1	a2,b1	2	63	4721316	153736
ERR1837162	Nepal	2013	ST1	d	ND	4.3.1.2	DR1A1-Typhi1-DR-Typhi2-DR-Typhi3-DR-Typhi4-DR-Typhi5-DR15-Typhi6-DR64-DR	DR27-EntB0var1-DR	P1	a2,b9,b1	1	63	4753919	162715
ERR1837163	Nepal	2013	ST1	d	ND	4.1.0	DR1A1-Typhi1-DR-Typhi2-DR-Typhi3-DR-Typhi6-DR64-DR	DR27-EntB0var1-DR	P8	a7,b1	2	63	4732248	162714
ERR1837164	Nepal	2013	ST2	d	ND	3.3.1	DR1A1-Typhi1-DR-Typhi2-DR	DR27-EntB0var1-DR	P6	b9,b1,b21	2	77	4778710	162714
ERR1837165	Nepal	2013	ST1	d	ND	4.3.1.2	DR1A1-Typhi1-DR-Typhi2-DR-Typhi3-DR-Typhi4-DR-Typhi5-DR15-Typhi6-DR64-DR	DR27-EntB0var1-DR	P1	a2,b9,b1	2	63	4753782	162715
ERR1837166	Nepal	2013	ST1	d	ND	4.3.1.2	DR1A1-Typhi1-DR-Typhi2-DR-Typhi3-DR-Typhi4-DR-Typhi5-DR15-Typhi6-DR64-DR	DR27-EntB0var1-DR	P1	a2,b1	2	63	4752655	153736
ERR1837167	Nepal	2013	ST1	d	ND	4.3.1.2	DR1A1-Typhi1-DR-Typhi2-DR-Typhi3-DR-Typhi4-DR-Typhi5-DR15-Typhi6-DR64-DR	DR27-EntB0var1-DR	P1	a2,b1	1	65	4753304	153736
ERR1837168	Nepal	2013	ST1	d	ND	4.3.1.2	DR1A1-Typhi1-DR-Typhi2-DR-Typhi3-DR-Typhi4-DR-Typhi5-DR15-Typhi6-DR64-DR	DR27-EntB0var1-DR	P1	a2,b1	1	60	4721527	162715
ERR1837169	Nepal	2013	ST1	d	ND	4.3.1.2	DR1A1-Typhi1-DR-Typhi2-DR-Typhi3-DR-Typhi4-DR-Typhi5-DR15-Typhi6-DR64-DR	DR27-EntB0var1-DR	P1	a2,b1	1	63	4721183	162715
ERR1837171	Nepal	2013	ST2233	d	ND	3.3.2	DR1A1-Typhi1-DR-Typhi2-DR-Typhi3-DR-Typhi4-DR-Typhi5-DR15-Typhi6-DR64-DR	DR27-EntB0var1-DR	P1	a2,b1	1	73	4779975	162714
ERR1837172	Nepal	2013	ST1	d	ND	4.3.1.2	DR1A1-Typhi1-DR-Typhi2-DR-Typhi3-DR-Typhi4-DR-Typhi5-DR15-Typhi6-DR64-DR	DR27-EntB0var1-DR	P1	a2,b1	2	63	4721165	153726
ERR1837173	Nepal	2013	ST1	d	ND	4.3.1.2	DR1A1-Typhi1-DR-Typhi2-DR-Typhi3-DR-Typhi4-DR-Typhi5-DR15-Typhi6-DR64-DR	DR27-EntB0var1-DR	P1	a2,b1,b9	2	64	4721472	162715
ERR1837174	Nepal	2013	ST1	d	ND	4.3.1.2	DR1A1-Typhi1-DR-Typhi2-DR-Typhi3-DR-Typhi4-DR-Typhi5-DR15-Typhi6-DR64-DR	DR27-EntB0var1-DR	P1	a2,b1	2	61	4721461	162715
ERR1837175	Nepal	2013	ST1	d	ND	4.3.1.2	DR1A1-Typhi1-DR-Typhi2-DR-Typhi3-DR-Typhi4-DR-Typhi5-DR15-Typhi6-DR64-DR	DR27-EntB0var1-DR	P1	a2,b9	2	61	4721180	172029
ERR1837176	Nepal	2013	ST1	d	ND	4.3.1.2	DR1A1-Typhi1-DR-Typhi2-DR-Typhi3-DR-Typhi4-DR-Typhi5-DR15-Typhi6-DR64-DR	DR27-EntB0var1-DR	P1	a2,b9	1	71	4723746	144782
ERR1837177	Nepal	2011	ST1	d	ND	4.3.1.2	DR1A1-Typhi1-DR-Typhi2-DR-Typhi3-DR-Typhi4-DR-Typhi5-DR15-Typhi6-DR64-DR	DR27-EntB0var1-DR	P1	a2,b9	2	63	4721238	153736
ERR1837178	Nepal	2011	ST2	d	ND	2.3.4	DR1A1-Typhi1-DR-Typhi2-DR-Typhi3-DR-Typhi4-DR-Typhi5-DR15-Typhi6-DR64-DR64-DR	DR27-EntB0var1-DR	P4	a2,b1	2	64	4714999	162656
ERR1837179	Nepal	2011	ST1	d	ND	4.3.1.2	DR1A1-Typhi1-DR-Typhi2-DR-Typhi3-DR-Typhi4-DR-Typhi5-DR15-Typhi6-DR64-DR	DR27-EntB0var1-DR	P1	a2,b9,b1	2	61	4721549	172029
ERR1837180	Nepal	2011	ST1	d	ND	4.3.1.2	DR1A1-Typhi1-DR-Typhi2-DR-Typhi3-DR-Typhi4-DR-Typhi5-DR15-Typhi6-DR64-DR	DR27-EntB0var1-DR	P1	a2,b1	1	61	4721405	162715
ERR1837182	Nepal	2011	ST1	d	ND	4.3.1.2	DR1A1-Typhi1-DR-Typhi2-DR-Typhi3-DR-Typhi4-DR-Typhi5-DR15-Typhi6-DR64-DR	DR27-EntB0var1-DR	P1	a2,b9,b1	2	65	4830449	153861
ERR1837183	Nepal	2011	ST1	d	ND	4.3.1.2	DR1A1-Typhi1-DR-Typhi2-DR-Typhi3-DR-Typhi4-DR-Typhi5-DR15-Typhi6-DR64-DR	DR27-EntB0var1-DR	P1	a2,b9,b1	2	61	4720840	162715
ERR1837184	Nepal	2011	ST1	d	ND	4.3.1.2	DR1A1-Typhi1-DR-Typhi2-DR-Typhi3-DR-Typhi4-DR-Typhi5-DR15-Typhi6-DR64-DR	DR27-EntB0var1-DR	P1	a2,b1	1	67	4723702	149519
ERR1837187	Nepal	2010	ST1	d	ND	4.3.1.1	DR1A1-Typhi1-DR-Typhi2-DR-Typhi3-DR-Typhi4-DR-Typhi5-DR15-Typhi6-DR64-DR	DR27-EntB0var1-DR	P1	a2,b1,b9	1	64	4722556	162715
ERR1837188	Nepal	2010	ST1	d	ND	4.3.1.1	DR1A1-Typhi1-DR-Typhi2-DR-Typhi3-DR-Typhi4-DR-Typhi5-DR15-Typhi6-DR64-DR	DR27-EntB0var1-DR	P1	a2,b1,b9	2	72	4745454	153736
ERR1837189	Nepal	2010	ST1	d	ND	4.3.1.2	DR1A1-Typhi1-DR-Typhi2-DR-Typhi3-DR-Typhi4-DR-Typhi5-DR15-Typhi6-DR64-DR	DR27-EntB0var1-DR	P1	a2,b1,b9	1	66	4721578	153736
ERR1837190	Nepal	2010	ST1	d	ND	4.3.1.2	DR1A1-Typhi1-DR-Typhi2-DR-Typhi3-DR-Typhi4-DR-Typhi5-DR15-Typhi6-DR64-DR	DR27-EntB0var1-DR	P1	a2,b1	2	59	4721577	172029
ERR1837191	Nepal	2010	ST1	d	ND	4.3.1.2	DR1A1-Typhi1-DR-Typhi2-DR-Typhi3-DR-Typhi4-DR-Typhi5-DR15-Typhi6-DR64-DR	DR27-EntB0var1-DR	P1	a2,b1	2	63	4721268	162715
ERR1837192	Nepal	2010	ST1	d	ND	4.3.1.1	DR1A1-Typhi1-DR-Typhi2-DR-Typhi3-DR-Typhi4-DR-Typhi5-DR15-Typhi6-DR64-DR	DR27-EntB0var1-DR	P1	a2,b9,b1	1	65	4723778	153736
ERR1837193	Nepal	2010	ST2	d	ND	2.2.0	DR1A1-Typhi1-DR-Typhi2-DR-Typhi3-DR-Typhi4-DR-Typhi5-DR15-Typhi6-DR64-DR	DR27-EntB0var1-DR	P1	a2	1	63	4701614	162678
ERR1837196	Nepal	2010	ST3803	d	ND	2.2.0	DR1A1-Typhi1-DR-Typhi2-DR-Typhi3-DR-Typhi4-DR-Typhi5-DR15-Typhi6-DR	DR27-EntB0var1-DR	P3	a2,b1	2	63	4700967	162715
ERR1837201	Nepal	2010	ST1	d	ND	4.3.1.2	DR1A1-Typhi1-DR-Typhi2-DR-Typhi3-DR-Typhi4-DR-Typhi5-DR15-Typhi6-DR64-DR	DR27-EntB0var1-DR	P1	a2	2	60	4721097	172029
ERR1837202	Nepal	2009	ST1	d	ND	4.1.0	DR1A1-Typhi1-DR-Typhi2-DR-Typhi4-DR-Typhi5-DR15-Typhi6-DR64-DR	DR27-EntB0var1-DR	P5	a4,b9,b1	1	61	4732757	153700
ERR1837203	Nepal	2009	ST1	d	ND	4.3.1.2	DR1A1-Typhi1-DR-Typhi2-DR-Typhi3-DR-Typhi4-DR-Typhi5-DR15-Typhi6-DR64-DR	DR27-EntB0var1-DR	P1	a2,b1,b9	2	62	4721464	171934
ERR1837205	Nepal	2009	ST1	d	ND	4.3.1.1	DR1A1-Typhi1-DR-Typhi2-DR-Typhi3-DR-Typhi4-DR-Typhi5-DR15-Typhi6-DR64-DR	DR27-EntB0var1-DR	P1	a2,b9,b1	2	61	4722318	162715
ERR1837210	Nepal	2012	ST2233	d	ND	3.3.2	DR1A1-Typhi1-DR-Typhi2-DR-Typhi3-DR-Typhi4-DR-Typhi5-DR15-Typhi6-DR64-DR	DR27-EntB0var1-DR	P1	a2,b1	2	80	4780297	153718
ERR1837211	Nepal	2012	ST1	d	ND	4.3.1.2	DR1A1-Typhi1-DR-Typhi2-DR-Typhi3-DR-Typhi4-DR-Typhi5-DR15-Typhi6-DR64-DR	DR27-EntB0var1-DR	P1	a2,b1	2	63	4719901	153699
ERR1837212	Nepal	2014	ST1	d	ND	4.3.1.2	DR1A1-Typhi1-DR-Typhi2-DR-Typhi3-DR-Typhi4-DR-Typhi5-DR15-Typhi6-DR64-DR	DR27-EntB0var1-DR	P1	a2,b1	2	63	4755110	162678
ERR1837213	Nepal	2009	ST2	d	ND	3.3.0	DR1A1-Typhi1-DR-Typhi2-DR-Typhi3-DR-Typhi4-DR-Typhi5-DR15-Typhi6-DR64-DR	DR27-EntB0var1-DR	P1	a2	2	80	4740845	153730
ERR1837214	Nepal	2009	ST2233	d	ND	3.3.2	DR1A1-Typhi1-DR-Typhi2-DR-Typhi3-DR-Typhi4-DR-Typhi5-DR15-Typhi6-DR64-DR	DR27-EntB0var1-DR	P1	a2	2	75	4779214	179972
ERR1837215	Nepal	2009	ST1	d	ND	4.3.1.2	DR1A1-Typhi1-DR-Typhi2-DR-Typhi3-DR-Typhi4-DR-Typhi5-DR15-Typhi6-DR64-DR	DR27-EntB0var1-DR	P1	a2	2	64	4721505	162715
ERR1837216	Nepal	2009	ST1	d	ND	4.3.1.2	DR1A1-Typhi1-DR-Typhi2-DR-Typhi3-DR-Typhi4-DR-Typhi5-DR15-Typhi6-DR64-DR	DR27-EntB0var1-DR	P1	a2,b1,b9	2	63	4721430	162715
ERR1837217	Nepal	2009	ST2233	d	ND	3.3.2	DR1A1-Typhi1-DR-Typhi2-DR-Typhi3-DR-Typhi4-DR-Typhi5-DR15-Typhi6-DR64-DR	DR27-EntB0var1-DR	P1	a2,b1	1	75	4779276	162714
ERR1837218	Nepal	2009	ST2	d	ND	2.2.0	DR1A1-Typhi1-DR-Typhi2-DR-Typhi3-DR-Typhi4-DR-Typhi5-DR15-Typhi6-DR64-DR	DR27-EntB0var1-DR	P1	a2,b1	2	62	4700673	162657
ERR1837219	Nepal	2009	ST1	d	ND	4.3.1.1	DR1A1-Typhi1-DR-Typhi2-DR-Typhi3-DR-Typhi4-DR-Typhi5-DR15-Typhi6-DR64-DR	DR27-EntB0var1-DR	P1	a2,b1,b9	2	62	4719781	153736
ERR1837220	Nepal	2009	ST1	d	ND	4.3.1	DR1A1-Typhi1-DR-Typhi2-DR-Typhi3-DR-Typhi4-DR-Typhi5-DR15-Typhi6-DR64-DR	DR27-EntB0var1-DR	P1	a2,b9,b18,b1	1	62	4721758	162715
ERR1837221	Nepal	2009	ST1	d	ND	4.3.1.2	DR1A1-Typhi1-DR-Typhi2-DR-Typhi3-DR-Typhi4-DR-Typhi5-DR15-Typhi6-DR64-DR	DR27-EntB0var1-DR	P1	a2,b1	2	64	4830334	153736
ERR1837222	Nepal	2009	ST2	d	ND	2.3.4	DR1A1-Typhi1-DR-Typhi2-DR-Typhi3-DR-Typhi4-DR-Typhi5-DR15-Typhi6-DR64-DR64-DR64-DR64-DR64-DR64-DR	DR27-EntB0var1-DR	P10	a2	2	63	4716929	153683
ERR1837223	Nepal	2009	ST3803	d	ND	2.2.0	DR1A1-Typhi1-DR-Typhi2-DR-Typhi3-DR-Typhi4-DR-Typhi5-DR15-Typhi6-DR	DR27-EntB0var1-DR	P3	a2,b1	2	62	4700821	171992
ERR1837224	Nepal	2009	ST1	d	ND	4.3.1.2	DR1A1-Typhi1-DR-Typhi2-DR-Typhi3-DR-Typhi4-DR-Typhi5-DR15-Typhi6-DR64-DR	DR27-EntB0var1-DR	P1	a2,b1,b9	2	63	4721823	162715
ERR1837225	Nepal	2009	ST1	d	ND	4.3.1.2	DR1A1-Typhi1-DR-Typhi2-DR-Typhi3-DR-Typhi4-DR-Typhi5-DR15-Typhi6-DR64-DR	DR27-EntB0var1-DR	P1	a2,b1,b9	1	63	4721697	162715
ERR1837226	Nepal	2009	ST1	d	ND	4.3.1.2	DR1A1-Typhi1-DR-Typhi2-DR-Typhi3-DR-Typhi4-DR-Typhi5-DR15-Typhi6-DR64-DR	DR27-EntB0var1-DR	P1	a2,b1,b9	2	64	4721406	153736
ERR1837227	Nepal	2010	ST1	d	ND	4.3.1.2	DR1A1-Typhi1-DR-Typhi2-DR-Typhi3-DR-Typhi4-DR-Typhi5-DR15-Typhi6-DR64-DR	DR27-EntB0var1-DR	P1	a2,b1	2	63	4721313	162715
ERR1837228	Nepal	2010	ST1	d	ND	4.3.1.2	DR1A1-Typhi1-DR-Typhi2-DR-Typhi3-DR-Typhi4-DR-Typhi5-DR15-Typhi6-DR64-DR	DR27-EntB0var1-DR	P1	a2,b9	2	62	4721749	162715
ERR1837229	Nepal	2010	ST2233	d	ND	3.3.2	DR1A1-Typhi1-DR-Typhi2-DR-Typhi3-DR-Typhi4-DR-Typhi5-DR15-Typhi6-DR64-DR	DR27-EntB0var1-DR	P1	a2	2	70	4739451	172029
ERR1837230	Nepal	2010	ST3803	d	ND	2.2.0	DR1A1-Typhi1-DR-Typhi2-DR-Typhi3-DR-Typhi4-DR-Typhi5-DR15-Typhi6-DR	DR27-EntB0var1-DR	P3	a2,b1	2	61	4700486	171971
ERR1837231	Nepal	2010	ST1	d	ND	4.3.1.2	DR1A1-Typhi1-DR-Typhi2-DR-Typhi3-DR-Typhi4-DR-Typhi5-DR15-Typhi6-DR64-DR	DR27-EntB0var1-DR	P1	a2,b9,b1	2	63	4721557	162715
ERR1837232	Nepal	2010	ST2	d	ND	3.2.2	DR1A1-Typhi1-DR-Typhi2-DR-Typhi3-DR-Typhi4-DR-Typhi6-DR64-DR	DR27-EntB0var1-DR	P2	a5,b1	1	64	4698898	153724
ERR1837233	Nepal	2010	ST2233	d	ND	3.3.2	DR1A1-Typhi1-DR-Typhi2-DR-Typhi3-DR-Typhi4-DR-Typhi5-DR15-Typhi6-DR64-DR	DR27-EntB0var1-DR	P1	a2,b1,b9	2	82	4780181	153718
ERR1837235	Nepal	2010	ST2	d	ND	3.2.2	DR1A1-Typhi1-DR-Typhi2-DR-Typhi3-DR-Typhi4-DR-Typhi6-DR64-DR	DR27-EntB0var1-DR	P2	a5,b1	2	63	4698723	153714
ERR1837236	Nepal	2010	ST1	d	ND	4.3.1.2	DR1A1-Typhi1-DR-Typhi2-DR-Typhi3-DR-Typhi4-DR-Typhi5-DR15-Typhi6-DR64-DR	DR27-EntB0var1-DR	P1	a2,b9,b1	2	64	4721518	153736
ERR1837237	Nepal	2010	ST2	d	ND	2.2.0	DR1A1-Typhi1-DR-Typhi2-DR-Typhi3-DR-Typhi4-DR-Typhi5-DR15-Typhi6-DR64-DR	DR27-EntB0var1-DR	P1	a2,b19,b1	1	60	4701499	162678
ERR1837238	Nepal	2010	ST2233	d	ND	3.3.2	DR1A1-Typhi1-DR-Typhi2-DR-Typhi3-DR-Typhi4-DR-Typhi5-DR15-Typhi6-DR64-DR	DR27-EntB0var1-DR	P1	a2	1	62	4607865	172029
ERR1837239	Nepal	2010	ST1	d	ND	4.3.1.2	DR1A1-Typhi1-DR-Typhi2-DR-Typhi3-DR-Typhi4-DR-Typhi5-DR15-Typhi6-DR64-DR	DR27-EntB0var1-DR	P1	a2	1	63	4721479	153736
ERR1837240	Nepal	2010	ST3803	d	ND	2.2.0	DR1A1-Typhi1-DR-Typhi2-DR-Typhi3-DR-Typhi4-DR-Typhi5-DR15-Typhi6-DR	DR27-EntB0var1-DR	P3	a2,b1	2	59	4698570	162678
ERR1837241	Nepal	2010	ST2	d	ND	3.2.2	DR1A1-Typhi1-DR-Typhi2-DR-Typhi3-DR-Typhi4-DR-Typhi6-DR64-DR	DR27-EntB0var1-DR	P2	a5,b1,b9	1	63	4699107	153724
ERR1837242	Nepal	2010	ST2	d	ND	2.2.0	DR1A1-Typhi1-DR-Typhi2-DR-Typhi3-DR-Typhi4-DR-Typhi5-DR15-Typhi6-DR64-DR	DR27-EntB0var1-DR	P1	a2,b1	2	59	4703262	162673
ERR1837243	Nepal	2010	ST1	d	ND	4.3.1.2	DR1A1-Typhi1-DR-Typhi2-DR-Typhi3-DR-Typhi4-DR-Typhi5-DR15-Typhi6-DR64-DR	DR27-EntB0var1-DR	P1	a2,b1	2	59	4721250	171989
ERR1837244	Nepal	2010	ST1	d	ND	4.3.1.2	DR1A1-Typhi1-DR-Typhi2-DR-Typhi3-DR-Typhi4-DR-Typhi5-DR15-Typhi6-DR64-DR	DR27-EntB0var1-DR	P1	a2,b1	2	64	4721831	162715
ERR1837245	Nepal	2010	ST2233	d	ND	3.3.2	DR1A1-Typhi1-DR-Typhi2-DR-Typhi3-DR-Typhi4-DR-Typhi5-DR15-Typhi6-DR64-DR	DR27-EntB0var1-DR	P1	a2,b1	2	78	4779469	179972
ERR1837246	Nepal	2011	ST1	d	ND	4.3.1.2	DR1A1-Typhi1-DR-Typhi2-DR-Typhi3-DR-Typhi4-DR-Typhi5-DR15-Typhi6-DR64-DR	DR27-EntB0var1-DR	P1	a2	2	64	4721641	153736
ERR1837247	Nepal	2011	ST1	d	ND	4.3.1.2	DR1A1-Typhi1-DR-Typhi2-DR-Typhi3-DR-Typhi4-DR-Typhi5-DR15-Typhi6-DR64-DR	DR27-EntB0var1-DR	P1	a2,b1	2	62	4721100	162715
ERR1837248	Nepal	2011	ST1	d	ND	4.3.1.2	DR1A1-Typhi1-DR-Typhi2-DR-Typhi3-DR-Typhi4-DR-Typhi5-DR15-Typhi6-DR64-DR	DR27-EntB0var1-DR	P1	a2,b1	2	64	4721367	162715
ERR1837249	Nepal	2011	ST1	d	ND	4.3.1.2	DR1A1-Typhi1-DR-Typhi2-DR-Typhi3-DR-Typhi4-DR-Typhi5-DR15-Typhi6-DR64-DR	DR27-EntB0var1-DR	P1	a2,b9,b1	2	62	4721375	162715
ERR1837250	Nepal	2011	ST1	d	ND	4.3.1.2	DR1A1-Typhi1-DR-Typhi2-DR-Typhi3-DR-Typhi4-DR-Typhi5-DR15-Typhi6-DR64-DR	DR27-EntB0var1-DR	P1	a2,b1	2	68	4723515	149395
ERR1837251	Nepal	2011	ST2	d	ND	3.2.2	DR1A1-Typhi1-DR-Typhi2-DR-Typhi3-DR-Typhi4-DR-Typhi6-DR64-DR	DR27-EntB0var1-DR	P2	a5,b1,b9	2	63	4698410	162714
ERR1837252	Nepal	2011	ST1	d	ND	4.3.1.2	DR1A1-Typhi1-DR-Typhi2-DR-Typhi3-DR-Typhi4-DR-Typhi5-DR15-Typhi6-DR64-DR	DR27-EntB0var1-DR	P1	a2,b9,b1	2	65	4721669	153736
ERR1837253	Nepal	2011	ST1	d	ND	4.3.1.2	DR1A1-Typhi1-DR-Typhi2-DR-Typhi3-DR-Typhi4-DR-Typhi5-DR15-Typhi6-DR64-DR	DR27-EntB0var1-DR	P1	a2,b9,b1	2	65	4721949	162715
ERR1837254	Nepal	2011	ST1	d	ND	4.3.1.2	DR1A1-Typhi1-DR-Typhi2-DR-Typhi3-DR-Typhi4-DR-Typhi5-DR15-Typhi6-DR64-DR	DR27-EntB0var1-DR	P1	a2,b1,b9	2	66	4722332	153736
ERR1837255	Nepal	2011	ST1	d	ND	4.3.1.2	DR1A1-Typhi1-DR-Typhi2-DR-Typhi3-DR-Typhi4-DR-Typhi5-DR15-Typhi6-DR64-DR	DR27-EntB0var1-DR	P1	a2,b9	1	61	4721281	162715
ERR1837256	Nepal	2011	ST1	d	ND	4.3.1.2	DR1A1-Typhi1-DR-Typhi2-DR-Typhi3-DR-Typhi4-DR-Typhi5-DR15-Typhi6-DR64-DR	DR27-EntB0var1-DR	P1	a2,b1	1	62	4721394	153736
ERR1837257	Nepal	2011	ST1	d	ND	4.3.1.1	DR1A1-Typhi1-DR-Typhi2-DR-Typhi3-DR-Typhi4-DR-Typhi5-DR15-Typhi6-DR64-DR	DR27-EntB0var1-DR	P1	a2,b9,b1	2	63	4721928	162715
ERR1837258	Nepal	2011	ST1	d	ND	4.3.1.2	DR1A1-Typhi1-DR-Typhi2-DR-Typhi3-DR-Typhi4-DR-Typhi5-DR15-Typhi6-DR64-DR	DR27-EntB0var1-DR	P1	a2,b1	2	61	4721196	162705
ERR1837259	Nepal	2011	ST1	d	ND	4.3.1.1	DR1A1-Typhi1-DR-Typhi2-DR-Typhi3-DR-Typhi4-DR-Typhi5-DR15-Typhi6-DR64-DR	DR27-EntB0var1-DR	P1	a2,b1,b9	2	67	4744821	172029
ERR1837260	Nepal	2012	ST1	d	ND	4.3.1.2	DR1A1-Typhi1-DR-Typhi2-DR-Typhi3-DR-Typhi4-DR-Typhi5-DR15-Typhi6-DR64-DR	DR27-EntB0var1-DR	P1	a2,b9,b1	1	60	4721319	162715
ERR1837261	Nepal	2012	ST1	d	ND	4.3.1.1	DR1A1-Typhi1-DR-Typhi2-DR-Typhi3-DR-Typhi4-DR-Typhi5-DR15-Typhi6-DR64-DR	DR27-EntB0var1-DR	P1	a2,b9	2	70	4745183	162715
ERR1837262	Nepal	2012	ST1	d	ND	4.3.1.2	DR1A1-Typhi1-DR-Typhi2-DR-Typhi3-DR-Typhi4-DR-Typhi5-DR15-Typhi6-DR64-DR	DR27-EntB0var1-DR	P1	a2,b1,b9	2	66	4722051	162715
ERR1837263	Nepal	2012	ST1	d	ND	4.3.1.1	DR1A1-Typhi1-DR-Typhi2-DR-Typhi3-DR-Typhi4-DR-Typhi5-DR15-Typhi6-DR64-DR	DR27-EntB0var1-DR	P1	a2,b1	2	72	4745572	172037
ERR1837264	Nepal	2012	ST1	d	ND	4.3.1.2	DR1A1-Typhi1-DR-Typhi2-DR-Typhi3-DR-Typhi4-DR-Typhi5-DR15-Typhi6-DR64-DR	DR27-EntB0var1-DR	P1	a2,b9,b1	2	63	4721358	162715
ERR1837265	Nepal	2012	ST1	d	ND	4.3.1.2	DR1A1-Typhi1-DR-Typhi2-DR-Typhi3-DR-Typhi4-DR-Typhi5-DR15-Typhi6-DR64-DR	DR27-EntB0var1-DR	P1	a2,b1	2	63	4828144	153736
ERR1837266	Nepal	2012	ST1	d	ND	4.3.1.2	DR1A1-Typhi1-DR-Typhi2-DR-Typhi3-DR-Typhi4-DR-Typhi5-DR15-Typhi6-DR64-DR	DR27-EntB0var1-DR	P1	a2,b1	3	64	4721707	153736
ERR1837267	Nepal	2012	ST1	d	ND	4.3.1.2	DR1A1-Typhi1-DR-Typhi2-DR-Typhi3-DR-Typhi4-DR-Typhi5-DR15-Typhi6-DR64-DR	DR27-EntB0var1-DR	P1	a2,b9,b1	2	64	4721462	153736
ERR1837268	Nepal	2012	ST2233	d	ND	3.3.2	DR1A1-Typhi1-DR-Typhi2-DR-Typhi3-DR-Typhi4-DR-Typhi5-DR15-Typhi6-DR64-DR	DR27-EntB0var1-DR	P1	a2,b1	2	80	4780602	162714
ERR1837269	Nepal	2013	ST1	d	ND	4.3.1.2	DR1A1-Typhi1-DR-Typhi2-DR-Typhi3-DR-Typhi4-DR-Typhi5-DR15-Typhi6-DR64-DR	DR27-EntB0var1-DR	P1	a2,b1	2	63	4721261	153736
ERR1837270	Nepal	2013	ST1	d	ND	4.3.1.2	DR1A1-Typhi1-DR-Typhi2-DR-Typhi3-DR-Typhi4-DR-Typhi5-DR15-Typhi6-DR64-DR	DR27-EntB0var1-DR	P1	a2,b9,b1	2	62	4721481	162715
ERR1837271	Nepal	2013	ST1	d	ND	4.3.1	DR1A1-Typhi1-DR-Typhi2-DR-Typhi3-DR-Typhi4-DR-Typhi5-DR15-Typhi6-DR64-DR	DR27-EntB0var1-DR	P1	a2,b9,b1	2	62	4721080	153736
ERR1837272	Nepal	2013	ST1	d	ND	4.3.1.2	DR1A1-Typhi1-DR-Typhi2-DR-Typhi3-DR-Typhi4-DR-Typhi5-DR15-Typhi6-DR64-DR	DR27-EntB0var1-DR	P1	a2,b9,b1	1	62	4721128	153736
ERR1837273	Nepal	2013	ST1	d	ND	4.3.1.2	DR1A1-Typhi1-DR-Typhi2-DR-Typhi3-DR-Typhi4-DR-Typhi5-DR15-Typhi6-DR64-DR	DR27-EntB0var1-DR	P1	a2	2	64	4721434	162715
ERR1837274	Nepal	2013	ST1	d	ND	4.3.1.2	DR1A1-Typhi1-DR-Typhi2-DR-Typhi3-DR-Typhi4-DR-Typhi5-DR15-Typhi6-DR64-DR	DR27-EntB0var1-DR	P1	a2,b1	1	64	4754357	162715
ERR1837275	Nepal	2013	ST1	d	ND	4.3.1.2	DR1A1-Typhi1-DR-Typhi2-DR-Typhi3-DR-Typhi4-DR-Typhi5-DR15-Typhi6-DR64-DR	DR27-EntB0var1-DR	P1	a2,b9,b1	2	67	4722287	153726
ERR1837278	Nepal	2013	ST1	d	ND	4.3.1.2	DR1A1-Typhi1-DR-Typhi2-DR-Typhi3-DR-Typhi4-DR-Typhi5-DR15-Typhi6-DR64-DR	DR27-EntB0var1-DR	P1	a2,b1,b9	2	63	4753747	162715
ERR1837279	Nepal	2013	ST1	d	ND	4.3.1.2	DR1A1-Typhi1-DR-Typhi2-DR-Typhi3-DR-Typhi4-DR-Typhi5-DR15-Typhi6-DR64-DR	DR27-EntB0var1-DR	P1	a2,b1	1	62	4752792	153736
ERR1837280	Nepal	2013	ST1	d	ND	4.3.1.2	DR1A1-Typhi1-DR-Typhi2-DR-Typhi3-DR-Typhi4-DR-Typhi5-DR15-Typhi6-DR64-DR	DR27-EntB0var1-DR	P1	a2	2	64	4753924	162715
ERR1837281	Nepal	2013	ST1	d	ND	4.3.1.2	DR1A1-Typhi1-DR-Typhi2-DR-Typhi3-DR-Typhi4-DR-Typhi5-DR15-Typhi6-DR64-DR	DR27-EntB0var1-DR	P1	a2,b1	2	63	4753759	162715
ERR1837282	Nepal	2013	ST1	d	ND	4.3.1.2	DR1A1-Typhi1-DR-Typhi2-DR-Typhi3-DR-Typhi4-DR-Typhi5-DR15-Typhi6-DR64-DR	DR27-EntB0var1-DR	P1	a2,b9,b1	2	65	4753760	153736
ERR1837283	Nepal	2013	ST1	d	ND	4.3.1.2	DR1A1-Typhi1-DR-Typhi2-DR-Typhi3-DR-Typhi4-DR-Typhi5-DR15-Typhi6-DR64-DR	DR27-EntB0var1-DR	P1	a2,b9,b1	1	65	4721965	153736
ERR1837284	Nepal	2014	ST1	d	ND	4.3.1.2	DR1A1-Typhi1-DR-Typhi2-DR-Typhi3-DR-Typhi4-DR-Typhi5-DR15-Typhi6-DR64-DR	DR27-EntB0var1-DR	P1	a2,b1	2	63	4721588	172037
ERR1837285	Nepal	2014	ST1	d	ND	4.3.1.2	DR1A1-Typhi1-DR-Typhi2-DR-Typhi3-DR-Typhi4-DR-Typhi5-DR15-Typhi6-DR64-DR	DR27-EntB0var1-DR	P1	a2,b1	1	63	4721742	153736
ERR1837286	Nepal	2014	ST2	d	ND	3.2.2	DR1A1-Typhi1-DR-Typhi2-DR-Typhi3-DR-Typhi4-DR-Typhi6-DR64-DR	DR27-EntB0var1-DR	P2	a5,b1	1	62	4698888	153724
ERR1837287	Nepal	2014	ST1	d	ND	4.3.1.2	DR1A1-Typhi1-DR-Typhi2-DR-Typhi3-DR-Typhi4-DR-Typhi5-DR15-Typhi6-DR64-DR	DR27-EntB0var1-DR	P1	a2	2	62	4721253	162715
ERR1837288	Nepal	2014	ST1	d	ND	4.3.1.2	DR1A1-Typhi1-DR-Typhi2-DR-Typhi3-DR-Typhi4-DR-Typhi5-DR15-Typhi6-DR64-DR	DR27-EntB0var1-DR	P1	a2	2	64	4721462	153736
ERR1837289	Nepal	2015	ST1	d	ND	4.3.1.2	DR1A1-Typhi1-DR-Typhi2-DR-Typhi3-DR-Typhi4-DR-Typhi5-DR15-Typhi6-DR64-DR	DR27-EntB0var1-DR	P1	a2,b1,b9	2	63	4753938	162715
ERR1837290	Nepal	2015	ST1	d	ND	4.3.1.2	DR1A1-Typhi1-DR-Typhi2-DR-Typhi3-DR-Typhi4-DR-Typhi5-DR15-Typhi6-DR64-DR	DR27-EntB0var1-DR	P1	a2,b1	2	61	4721115	162715
ERR1842964	Nepal	2010	ST1	d	ND	4.3.1.2	DR1A1-Typhi1-DR-Typhi2-DR-Typhi3-DR-Typhi4-DR-Typhi5-DR15-Typhi6-DR64-DR	DR27-EntB0var1-DR	P1	a2,b1	2	59	4720685	162715
ERR1842968	Nepal	2015	ST2	d	ND	3.3.1	DR1A1-Typhi1-DR-Typhi2-DR	DR27-EntB0var1-DR	P6	b21,b1	2	66	4739019	172029
ERR2093236	Pakistan	2016	ST1	d	ND	4.3.1.1.P1	DR1A1-Typhi1-DR-Typhi2-DR-Typhi3-DR-Typhi4-DR-Typhi5-DR15-Typhi6-DR64-DR	DR27-EntB0var1-DR	P1	a2,b1	1	79	4824144	153737
ERR2093237	Pakistan	2016	ST1	d	ND	4.3.1.1.P1	DR1A1-Typhi1-DR-Typhi2-DR-Typhi3-DR-Typhi4-DR-Typhi5-DR15-Typhi6-DR64-DR	DR27-EntB0var1-DR	P1	a2,b1	1	76	4824141	153737
ERR2093238	Pakistan	2016	ST1	d	ND	4.3.1.1.P1	DR1A1-Typhi1-DR-Typhi2-DR-Typhi3-DR-Typhi4-DR-Typhi5-DR15-Typhi6-DR64-DR	DR27-EntB0var1-DR	P1	a2,b1	1	82	4824679	149395
ERR2093239	Pakistan	2016	ST1	d	ND	4.3.1.1.P1	DR1A1-Typhi1-DR-Typhi2-DR-Typhi3-DR-Typhi4-DR-Typhi5-DR15-Typhi6-DR64-DR	DR27-EntB0var1-DR	P1	a2,b1	1	76	4824112	153737
ERR2093240	Pakistan	2016	ST1	d	ND	4.3.1.1.P1	DR1A1-Typhi1-DR-Typhi2-DR-Typhi3-DR-Typhi4-DR-Typhi5-DR15-Typhi6-DR64-DR	DR27-EntB0var1-DR	P1	a2,b1	1	76	4823922	153737
ERR2093241	Pakistan	2016	ST1	d	ND	4.3.1.1.P1	DR1A1-Typhi1-DR-Typhi2-DR-Typhi3-DR-Typhi4-DR-Typhi5-DR15-Typhi6-DR64-DR	DR27-EntB0var1-DR	P1	a2,b1	1	80	4824352	153737
ERR2093242	Pakistan	2016	ST1	d	ND	4.3.1.1.P1	DR1A1-Typhi1-DR-Typhi2-DR-Typhi3-DR-Typhi4-DR-Typhi5-DR15-Typhi6-DR64-DR	DR27-EntB0var1-DR	P1	a2,b1	1	76	4824242	149519
ERR2093243	Pakistan	2016	ST1	d	ND	4.3.1.1.P1	DR1A1-Typhi1-DR-Typhi2-DR-Typhi3-DR-Typhi4-DR-Typhi5-DR15-Typhi6-DR64-DR	DR27-EntB0var1-DR	P1	a2,b1	1	75	4824724	153737
ERR2093244	Pakistan	2016	ST1	d	ND	4.3.1.1.P1	DR1A1-Typhi1-DR-Typhi2-DR-Typhi3-DR-Typhi4-DR-Typhi5-DR15-Typhi6-DR64-DR	DR27-EntB0var1-DR	P1	a2,b1	1	74	4824541	162716
ERR2093245	Pakistan	2016	ST1	d	ND	4.3.1.1.P1	DR1A1-Typhi1-DR-Typhi2-DR-Typhi3-DR-Typhi4-DR-Typhi5-DR15-Typhi6-DR64-DR	DR27-EntB0var1-DR	P1	a2,b1	1	76	4824449	153737
ERR2093246	Pakistan	2016	ST1	d	ND	4.3.1.1.P1	DR1A1-Typhi1-DR-Typhi2-DR-Typhi3-DR-Typhi4-DR-Typhi5-DR15-Typhi6-DR64-DR	DR27-EntB0var1-DR	P1	a2,b1	1	78	4822405	153737
ERR2093247	Pakistan	2016	ST1	d	ND	4.3.1.1.P1	DR1A1-Typhi1-DR-Typhi2-DR-Typhi3-DR-Typhi4-DR-Typhi5-DR15-Typhi6-DR64-DR	DR27-EntB0var1-DR	P1	a2,b1	1	77	4824371	149519
ERR2093248	Pakistan	2016	ST1	d	ND	4.3.1.1.P1	DR1A1-Typhi1-DR-Typhi2-DR-Typhi3-DR-Typhi4-DR-Typhi5-DR15-Typhi6-DR64-DR	DR27-EntB0var1-DR	P1	a2,b1	1	79	4824281	153737
ERR2093249	Pakistan	2016	ST1	d	ND	4.3.1.1.P1	DR1A1-Typhi1-DR-Typhi2-DR-Typhi3-DR-Typhi4-DR-Typhi5-DR15-Typhi6-DR64-DR	DR27-EntB0var1-DR	P1	a2,b1	1	74	4824136	162706
ERR2093250	Pakistan	2017	ST1	d	ND	4.3.1.1.P1	DR1A1-Typhi1-DR-Typhi2-DR-Typhi3-DR-Typhi4-DR-Typhi5-DR15-Typhi6-DR64-DR	DR27-EntB0var1-DR	P1	a2,b1	1	80	4824666	153748
ERR2093251	Pakistan	2017	ST1	d	ND	4.3.1.1.P1	DR1A1-Typhi1-DR-Typhi2-DR-Typhi3-DR-Typhi4-DR-Typhi5-DR15-Typhi6-DR64-DR	DR27-EntB0var1-DR	P1	a2,b1	1	80	4824516	153737
ERR2093252	Pakistan	2017	ST1	d	ND	4.3.1.1.P1	DR1A1-Typhi1-DR-Typhi2-DR-Typhi3-DR-Typhi4-DR-Typhi5-DR15-Typhi6-DR64-DR	DR27-EntB0var1-DR	P1	a2,b1	1	83	4825041	149519
ERR2093253	Pakistan	2017	ST1	d	ND	4.3.1.1.P1	DR1A1-Typhi1-DR-Typhi2-DR-Typhi3-DR-Typhi4-DR-Typhi5-DR15-Typhi6-DR64-DR	DR27-EntB0var1-DR	P1	a2,b1	1	79	4824033	153737
ERR2093254	Pakistan	2017	ST1	d	ND	4.3.1.1.P1	DR1A1-Typhi1-DR-Typhi2-DR-Typhi3-DR-Typhi4-DR-Typhi5-DR15-Typhi6-DR64-DR	DR27-EntB0var1-DR	P1	a2,b1	1	74	4820501	153737
ERR2093255	Pakistan	2017	ST1	d	ND	4.3.1.1.P1	DR1A1-Typhi1-DR-Typhi2-DR-Typhi3-DR-Typhi4-DR-Typhi5-DR15-Typhi6-DR64-DR	DR27-EntB0var1-DR	P1	a2,b1	2	79	4824374	153737
ERR2093256	Pakistan	2017	ST1	d	ND	4.3.1.1.P1	DR1A1-Typhi1-DR-Typhi2-DR-Typhi3-DR-Typhi4-DR-Typhi5-DR15-Typhi6-DR64-DR	DR27-EntB0var1-DR	P1	a2,b1	1	78	4824060	153737
ERR2093257	Pakistan	2017	ST1	d	ND	4.3.1.1.P1	DR1A1-Typhi1-DR-Typhi2-DR-Typhi3-DR-Typhi4-DR-Typhi5-DR15-Typhi6-DR64-DR	DR27-EntB0var1-DR	P1	a2,b1	1	73	4823904	162716
ERR2093258	Pakistan	2017	ST1	d	ND	4.3.1.1.P1	DR1A1-Typhi1-DR-Typhi2-DR-Typhi3-DR-Typhi4-DR-Typhi5-DR15-Typhi6-DR64-DR	DR27-EntB0var1-DR	P1	a2,b1	1	78	4824375	162716
ERR2093259	Pakistan	2017	ST1	d	ND	4.3.1.1.P1	DR1A1-Typhi1-DR-Typhi2-DR-Typhi3-DR-Typhi4-DR-Typhi5-DR15-Typhi6-DR64-DR	DR27-EntB0var1-DR	P1	a2,b1	1	77	4823829	153737
ERR2093260	Pakistan	2017	ST1	d	ND	4.3.1.1.P1	DR1A1-Typhi1-DR-Typhi2-DR-Typhi3-DR-Typhi4-DR-Typhi5-DR15-Typhi6-DR64-DR	DR27-EntB0var1-DR	P1	a2,b1	1	78	4824304	153737
ERR2093261	Pakistan	2017	ST1	d	ND	4.3.1.1.P1	DR1A1-Typhi1-DR-Typhi2-DR-Typhi3-DR-Typhi4-DR-Typhi5-DR15-Typhi6-DR64-DR	DR27-EntB0var1-DR	P1	a2,b1	1	71	4749402	153737
ERR2093262	Pakistan	2017	ST1	d	ND	4.3.1.1.P1	DR1A1-Typhi1-DR-Typhi2-DR-Typhi3-DR-Typhi4-DR-Typhi5-DR15-Typhi6-DR64-DR	DR27-EntB0var1-DR	P1	a2,b1	1	73	4823105	153737
ERR2093263	Pakistan	2017	ST1	d	ND	4.3.1.1.P1	DR1A1-Typhi1-DR-Typhi2-DR-Typhi3-DR-Typhi4-DR-Typhi5-DR15-Typhi6-DR64-DR	DR27-EntB0var1-DR	P1	a2,b1	1	78	4823662	162716
ERR2093264	Pakistan	2017	ST1	d	ND	4.3.1.1.P1	DR1A1-Typhi1-DR-Typhi2-DR-Typhi3-DR-Typhi4-DR-Typhi5-DR15-Typhi6-DR64-DR	DR27-EntB0var1-DR	P1	a2,b12,b9,b1	1	80	4824136	153748
ERR2093265	Pakistan	2017	ST1	d	ND	4.3.1.1.P1	DR1A1-Typhi1-DR-Typhi2-DR-Typhi3-DR-Typhi4-DR-Typhi5-DR15-Typhi6-DR64-DR	DR27-EntB0var1-DR	P1	a2,b12,b1	1	81	4822991	149519
ERR2093266	Pakistan	2017	ST1	d	ND	4.3.1.1.P1	DR1A1-Typhi1-DR-Typhi2-DR-Typhi3-DR-Typhi4-DR-Typhi5-DR15-Typhi6-DR64-DR	DR27-EntB0var1-DR	P1	a2,b12,b1	2	76	4823396	153748
ERR2093267	Pakistan	2017	ST1	d	ND	4.3.1.1.P1	DR1A1-Typhi1-DR-Typhi2-DR-Typhi3-DR-Typhi4-DR-Typhi5-DR15-Typhi6-DR64-DR	DR27-EntB0var1-DR	P1	a2,b1	1	78	4824850	153748
ERR2093268	Pakistan	2017	ST1	d	ND	4.3.1.1.P1	DR1A1-Typhi1-DR-Typhi2-DR-Typhi3-DR-Typhi4-DR-Typhi5-DR15-Typhi6-DR64-DR	DR27-EntB0var1-DR	P1	a2,b1	1	77	4824683	153748
ERR2093269	Pakistan	2017	ST1	d	ND	4.3.1.1.P1	DR1A1-Typhi1-DR-Typhi2-DR-Typhi3-DR-Typhi4-DR-Typhi5-DR15-Typhi6-DR64-DR	DR27-EntB0var1-DR	P1	a2,b1,b12	1	88	4824891	153748
ERR2093270	Pakistan	2017	ST1	d	ND	4.3.1.1.P1	DR1A1-Typhi1-DR-Typhi2-DR-Typhi3-DR-Typhi4-DR-Typhi5-DR15-Typhi6-DR64-DR	DR27-EntB0var1-DR	P1	a2,b1,b10	2	79	4823929	162716
ERR2093271	Pakistan	2017	ST1	d	ND	4.3.1.1.P1	DR1A1-Typhi1-DR-Typhi2-DR-Typhi3-DR-Typhi4-DR-Typhi5-DR15-Typhi6-DR64-DR	DR27-EntB0var1-DR	P1	a2,b1	1	79	4820895	153738
ERR2093272	Pakistan	2017	ST1	d	ND	4.3.1.1.P1	DR1A1-Typhi1-DR-Typhi2-DR-Typhi3-DR-Typhi4-DR-Typhi5-DR15-Typhi6-DR64-DR	DR27-EntB0var1-DR	P1	a2,b12,b1	1	76	4821738	162704
ERR2093273	Pakistan	2017	ST1	d	ND	4.3.1.1.P1	DR1A1-Typhi1-DR-Typhi2-DR-Typhi3-DR-Typhi4-DR-Typhi5-DR15-Typhi6-DR64-DR	DR27-EntB0var1-DR	P1	a2,b1	1	76	4822852	153614
ERR2093274	Pakistan	2017	ST1	d	ND	4.3.1.1.P1	DR1A1-Typhi1-DR-Typhi2-DR-Typhi3-DR-Typhi4-DR-Typhi5-DR15-Typhi6-DR64-DR	DR27-EntB0var1-DR	P1	a2,b1	1	85	4825070	153737
ERR2093275	Pakistan	2017	ST1	d	ND	4.3.1.1.P1	DR1A1-Typhi1-DR-Typhi2-DR-Typhi3-DR-Typhi4-DR-Typhi5-DR15-Typhi6-DR64-DR	DR27-EntB0var1-DR	P1	a2,b12,b1	2	81	4823633	162706
ERR2093276	Pakistan	2017	ST1	d	ND	4.3.1.1.P1	DR1A1-Typhi1-DR-Typhi2-DR-Typhi3-DR-Typhi4-DR-Typhi5-DR15-Typhi6-DR64-DR	DR27-EntB0var1-DR	P1	a2,b1	1	73	4823972	153737
ERR2093277	Pakistan	2017	ST1	d	ND	4.3.1.1.P1	DR1A1-Typhi1-DR-Typhi2-DR-Typhi3-DR-Typhi4-DR-Typhi5-DR15-Typhi6-DR64-DR	DR27-EntB0var1-DR	P1	a2,b1	2	79	4824741	153737
ERR2093278	Pakistan	2017	ST1	d	ND	4.3.1.1.P1	DR1A1-Typhi1-DR-Typhi2-DR-Typhi3-DR-Typhi4-DR-Typhi5-DR15-Typhi6-DR64-DR	DR27-EntB0var1-DR	P1	a2,b1	1	74	4824054	153737
ERR2093279	Pakistan	2017	ST1	d	ND	4.3.1.1.P1	DR1A1-Typhi1-DR-Typhi2-DR-Typhi3-DR-Typhi4-DR-Typhi5-DR15-Typhi6-DR64-DR	DR27-EntB0var1-DR	P1	a2,b1	1	75	4823717	153737
ERR2093280	Pakistan	2017	ST1	d	ND	4.3.1.1.P1	DR1A1-Typhi1-DR-Typhi2-DR-Typhi3-DR-Typhi4-DR-Typhi5-DR15-Typhi6-DR64-DR	DR27-EntB0var1-DR	P1	a2,b1	1	79	4824673	162716
ERR2093281	Pakistan	2017	ST1	d	ND	4.3.1.1.P1	DR1A1-Typhi1-DR-Typhi2-DR-Typhi3-DR-Typhi4-DR-Typhi5-DR15-Typhi6-DR64-DR	DR27-EntB0var1-DR	P1	a2,b1	1	74	4824527	153737
ERR2093282	Pakistan	2017	ST1	d	ND	4.3.1.1.P1	DR1A1-Typhi1-DR-Typhi2-DR-Typhi3-DR-Typhi4-DR-Typhi5-DR15-Typhi6-DR64-DR	DR27-EntB0var1-DR	P1	a2,b1	1	78	4823692	162716
ERR2093283	Pakistan	2017	ST1	d	ND	4.3.1.1.P1	DR1A1-Typhi1-DR-Typhi2-DR-Typhi3-DR-Typhi4-DR-Typhi5-DR15-Typhi6-DR64-DR	DR27-EntB0var1-DR	P1	a2,b1	1	75	4823923	174784
ERR2093284	Pakistan	2017	ST1	d	ND	4.3.1.1.P1	DR1A1-Typhi1-DR-Typhi2-DR-Typhi3-DR-Typhi4-DR-Typhi5-DR15-Typhi6-DR64-DR	DR27-EntB0var1-DR	P1	a2,b1	1	74	4822776	162706
ERR2093285	Pakistan	2017	ST1	d	ND	4.3.1.1.P1	DR1A1-Typhi1-DR-Typhi2-DR-Typhi3-DR-Typhi4-DR-Typhi5-DR15-Typhi6-DR64-DR	DR27-EntB0var1-DR	P1	a2,b1	1	75	4825054	162716
ERR2093286	Pakistan	2017	ST1	d	ND	4.3.1.1.P1	DR1A1-Typhi1-DR-Typhi2-DR-Typhi3-DR-Typhi4-DR-Typhi5-DR15-Typhi6-DR64-DR	DR27-EntB0var1-DR	P1	a2,b1	1	76	4824189	153748
ERR2093287	Pakistan	2017	ST1	d	ND	4.3.1.1.P1	DR1A1-Typhi1-DR-Typhi2-DR-Typhi3-DR-Typhi4-DR-Typhi5-DR15-Typhi6-DR64-DR	DR27-EntB0var1-DR	P1	a2,b1	2	78	4819451	153727
ERR2093288	Pakistan	2017	ST1	d	ND	4.3.1.1.P1	DR1A1-Typhi1-DR-Typhi2-DR-Typhi3-DR-Typhi4-DR-Typhi5-DR15-Typhi6-DR64-DR	DR27-EntB0var1-DR	P1	a2,b1	1	72	4823073	153694
ERR2093289	Pakistan	2017	ST1	d	ND	4.3.1.1.P1	DR1A1-Typhi1-DR-Typhi2-DR-Typhi3-DR-Typhi4-DR-Typhi5-DR15-Typhi6-DR64-DR	DR27-EntB0var1-DR	P1	a2,b1	1	75	4824059	162716
ERR2093290	Pakistan	2017	ST1	d	ND	4.3.1.1.P1	DR1A1-Typhi1-DR-Typhi2-DR-Typhi3-DR-Typhi4-DR-Typhi5-DR15-Typhi6-DR64-DR	DR27-EntB0var1-DR	P1	a2,b1	1	77	4824434	153737
ERR2093291	Pakistan	2017	ST1	d	ND	4.3.1.1.P1	DR1A1-Typhi1-DR-Typhi2-DR-Typhi3-DR-Typhi4-DR-Typhi5-DR15-Typhi6-DR64-DR	DR27-EntB0var1-DR	P1	a2,b1	1	76	4823774	153737
ERR2093292	Pakistan	2017	ST1	d	ND	4.3.1.1.P1	DR1A1-Typhi1-DR-Typhi2-DR-Typhi3-DR-Typhi4-DR-Typhi5-DR15-Typhi6-DR64-DR	DR27-EntB0var1-DR	P1	a2,b1	1	76	4824200	153737
ERR2093293	Pakistan	2017	ST1	d	ND	4.3.1.1.P1	DR1A1-Typhi1-DR-Typhi2-DR-Typhi3-DR-Typhi4-DR-Typhi5-DR15-Typhi6-DR64-DR	DR27-EntB0var1-DR	P1	a2,b1	1	79	4825023	153737
ERR2093294	Pakistan	2017	ST1	d	ND	4.3.1.1.P1	DR1A1-Typhi1-DR-Typhi2-DR-Typhi3-DR-Typhi4-DR-Typhi5-DR15-Typhi6-DR64-DR	DR27-EntB0var1-DR	P1	a2,b1	1	76	4824266	162716
ERR2093295	Pakistan	2017	ST1	d	ND	4.3.1.1.P1	DR1A1-Typhi1-DR-Typhi2-DR-Typhi3-DR-Typhi4-DR-Typhi5-DR15-Typhi6-DR64-DR	DR27-EntB0var1-DR	P1	a2,b1	1	77	4824397	153737
ERR2093296	Pakistan	2017	ST1	d	ND	4.3.1.1.P1	DR1A1-Typhi1-DR-Typhi2-DR-Typhi3-DR-Typhi4-DR-Typhi5-DR15-Typhi6-DR64-DR	DR27-EntB0var1-DR	P1	a2,b1	1	81	4824992	149519
ERR2093297	Pakistan	2017	ST1	d	ND	4.3.1.1.P1	DR1A1-Typhi1-DR-Typhi2-DR-Typhi3-DR-Typhi4-DR-Typhi5-DR15-Typhi6-DR64-DR	DR27-EntB0var1-DR	P1	a2,b1	1	78	4824219	153737
ERR2093298	Pakistan	2017	ST1	d	ND	4.3.1.1.P1	DR1A1-Typhi1-DR-Typhi2-DR-Typhi3-DR-Typhi4-DR-Typhi5-DR15-Typhi6-DR64-DR	DR27-EntB0var1-DR	P1	a2,b1	1	80	4824056	149484
ERR2093299	Pakistan	2017	ST1	d	ND	4.3.1.1.P1	DR1A1-Typhi1-DR-Typhi2-DR-Typhi3-DR-Typhi4-DR-Typhi5-DR15-Typhi6-DR64-DR	DR27-EntB0var1-DR	P1	a2,b1	1	79	4824446	149519
ERR2093300	Pakistan	2017	ST1	d	ND	4.3.1.1.P1	DR1A1-Typhi1-DR-Typhi2-DR-Typhi3-DR-Typhi4-DR-Typhi5-DR15-Typhi6-DR64-DR	DR27-EntB0var1-DR	P1	a2,b1	2	76	4823959	149519
ERR2093301	Pakistan	2017	ST1	d	ND	4.3.1.1.P1	DR1A1-Typhi1-DR-Typhi2-DR-Typhi3-DR-Typhi4-DR-Typhi5-DR15-Typhi6-DR64-DR	DR27-EntB0var1-DR	P1	a2,b1	1	81	4823435	153737
ERR2093302	Pakistan	2017	ST1	d	ND	4.3.1.1.P1	DR1A1-Typhi1-DR-Typhi2-DR-Typhi3-DR-Typhi4-DR-Typhi5-DR15-Typhi6-DR64-DR	DR27-EntB0var1-DR	P1	a2,b1	1	76	4823922	153737
ERR2093303	Pakistan	2017	ST1	d	ND	4.3.1.1.P1	DR1A1-Typhi1-DR-Typhi2-DR-Typhi3-DR-Typhi4-DR-Typhi5-DR15-Typhi6-DR64-DR	DR27-EntB0var1-DR	P1	a2,b1	1	77	4823955	153748
ERR2093304	Pakistan	2017	ST1	d	ND	4.3.1.1.P1	DR1A1-Typhi1-DR-Typhi2-DR-Typhi3-DR-Typhi4-DR-Typhi5-DR15-Typhi6-DR64-DR	DR27-EntB0var1-DR	P1	a2,b1	1	75	4824197	153748
ERR2093305	Pakistan	2017	ST1	d	ND	4.3.1.1.P1	DR1A1-Typhi1-DR-Typhi2-DR-Typhi3-DR-Typhi4-DR-Typhi5-DR15-Typhi6-DR64-DR	DR27-EntB0var1-DR	P1	a2,b1	1	78	4824416	153737
ERR2093306	Pakistan	2017	ST1	d	ND	4.3.1.1.P1	DR1A1-Typhi1-DR-Typhi2-DR-Typhi3-DR-Typhi4-DR-Typhi5-DR15-Typhi6-DR64-DR	DR27-EntB0var1-DR	P1	a2,b1	1	75	4823879	153737
ERR2093307	Pakistan	2017	ST1	d	ND	4.3.1.1.P1	DR1A1-Typhi1-DR-Typhi2-DR-Typhi3-DR-Typhi4-DR-Typhi5-DR15-Typhi6-DR64-DR	DR27-EntB0var1-DR	P1	a2,b1	1	74	4822218	153675
ERR2093308	Pakistan	2017	ST1	d	ND	4.3.1.1.P1	DR1A1-Typhi1-DR-Typhi2-DR-Typhi3-DR-Typhi4-DR-Typhi5-DR15-Typhi6-DR64-DR	DR27-EntB0var1-DR	P1	a2,b1	1	78	4825053	153700
ERR2093309	Pakistan	2017	ST1	d	ND	4.3.1.1.P1	DR1A1-Typhi1-DR-Typhi2-DR-Typhi3-DR-Typhi4-DR-Typhi5-DR15-Typhi6-DR64-DR	DR27-EntB0var1-DR	P1	a2,b1	1	79	4825116	153737
ERR2093310	Pakistan	2017	ST1	d	ND	4.3.1.1.P1	DR1A1-Typhi1-DR-Typhi2-DR-Typhi3-DR-Typhi4-DR-Typhi5-DR15-Typhi6-DR64-DR	DR27-EntB0var1-DR	P1	a2,b1	1	79	4824198	153737
ERR2093311	Pakistan	2017	ST1	d	ND	4.3.1.1.P1	DR1A1-Typhi1-DR-Typhi2-DR-Typhi3-DR-Typhi4-DR-Typhi5-DR15-Typhi6-DR64-DR	DR27-EntB0var1-DR	P1	a2,b1	1	77	4824394	149519
ERR2093312	Pakistan	2017	ST1	d	ND	4.3.1.1.P1	DR1A1-Typhi1-DR-Typhi2-DR-Typhi3-DR-Typhi4-DR-Typhi5-DR15-Typhi6-DR64-DR	DR27-EntB0var1-DR	P1	a2,b1	1	77	4823984	162701
ERR2093313	Pakistan	2017	ST1	d	ND	4.3.1.1.P1	DR1A1-Typhi1-DR-Typhi2-DR-Typhi3-DR-Typhi4-DR-Typhi5-DR15-Typhi6-DR64-DR	DR27-EntB0var1-DR	P1	a2,b1	1	77	4822534	153711
ERR2093314	Pakistan	2017	ST1	d	ND	4.3.1.1.P1	DR1A1-Typhi1-DR-Typhi2-DR-Typhi3-DR-Typhi4-DR-Typhi5-DR15-Typhi6-DR64-DR	DR27-EntB0var1-DR	P1	a2,b1	1	74	4824021	174784
ERR2093315	Pakistan	2017	ST1	d	ND	4.3.1.1.P1	DR1A1-Typhi1-DR-Typhi2-DR-Typhi3-DR-Typhi4-DR-Typhi5-DR15-Typhi6-DR64-DR	DR27-EntB0var1-DR	P1	a2,b1	1	79	4824815	153737
ERR2093316	Pakistan	2017	ST1	d	ND	4.3.1.1.P1	DR1A1-Typhi1-DR-Typhi2-DR-Typhi3-DR-Typhi4-DR-Typhi5-DR15-Typhi6-DR64-DR	DR27-EntB0var1-DR	P1	a2,b1	1	77	4823132	162716
ERR2093317	Pakistan	2017	ST1	d	ND	4.3.1.1.P1	DR1A1-Typhi1-DR-Typhi2-DR-Typhi3-DR-Typhi4-DR-Typhi5-DR15-Typhi6-DR64-DR	DR27-EntB0var1-DR	P1	a2,b1	1	76	4824443	162706
ERR2093318	Pakistan	2017	ST1	d	ND	4.3.1.1.P1	DR1A1-Typhi1-DR-Typhi2-DR-Typhi3-DR-Typhi4-DR-Typhi5-DR15-Typhi6-DR64-DR	DR27-EntB0var1-DR	P1	a2,b1	2	80	4824871	153737
ERR2093319	Pakistan	2017	ST1	d	ND	4.3.1.1.P1	DR1A1-Typhi1-DR-Typhi2-DR-Typhi3-DR-Typhi4-DR-Typhi5-DR15-Typhi6-DR64-DR	DR27-EntB0var1-DR	P1	a2,b1	1	76	4825053	153748
ERR2093320	Pakistan	2017	ST1	d	ND	4.3.1.1.P1	DR1A1-Typhi1-DR-Typhi2-DR-Typhi3-DR-Typhi4-DR-Typhi5-DR15-Typhi6-DR64-DR	DR27-EntB0var1-DR	P1	a2,b1	1	75	4823786	162716
ERR2093321	Pakistan	2017	ST1	d	ND	4.3.1.1.P1	DR1A1-Typhi1-DR-Typhi2-DR-Typhi3-DR-Typhi4-DR-Typhi5-DR15-Typhi6-DR64-DR	DR27-EntB0var1-DR	P1	a2,b1	1	76	4823800	153738
ERR2093322	Pakistan	2017	ST1	d	ND	4.3.1.1.P1	DR1A1-Typhi1-DR-Typhi2-DR-Typhi3-DR-Typhi4-DR-Typhi5-DR15-Typhi6-DR64-DR	DR27-EntB0var1-DR	P1	a2,b1	1	73	4823941	153737
ERR2093323	Pakistan	2017	ST1	d	ND	4.3.1.1	DR1A1-Typhi1-DR-Typhi2-DR-Typhi4-DR-Typhi5-DR15-Typhi6-DR64-DR	DR27-EntB0var1-DR	P5	a4,b1	1	75	4852822	149395
ERR2093324	Pakistan	2016	ST1	d	ND	4.3.1.1	DR1A1-Typhi1-DR-Typhi2-DR-Typhi3-DR-Typhi4-DR-Typhi5-DR15-Typhi6-DR64-DR	DR27-EntB0var1-DR	P1	a2,b1	1	77	4852356	149395
ERR2093325	Pakistan	2016	ST3738	d	ND	3.0.1	DR1A1-Typhi1-DR-Typhi2-DR-Typhi3-DR-Typhi4-DR-Typhi5-DR15-Typhi6-DR	DR27-EntB0var1-DR	P3	a2,b7,b6	1	66	4741782	162670
ERR2093326	Pakistan	2016	ST1	d	ND	4.3.1	DR1A1-Typhi1-DR-Typhi2-DR-Typhi3-DR-Typhi4-DR-Typhi5-DR15-Typhi6-DR64-DR	DR27-EntB0var1-DR	P1	a2,b1	1	65	4763559	153736
ERR2093327	Pakistan	2016	ST1	d	ND	4.3.1	DR1A1-Typhi1-DR-Typhi2-DR-Typhi3-DR-Typhi4-DR-Typhi5-DR15-Typhi6-DR64-DR	DR27-EntB0var1-DR	P1	a2,b1	1	64	4763470	153747
ERR2093328	Pakistan	2016	ST1	d	ND	4.3.1	DR1A1-Typhi1-DR-Typhi2-DR-Typhi3-DR-Typhi4-DR-Typhi5-DR15-Typhi6-DR64-DR	DR27-EntB0var1-DR	P1	a2,b1	2	67	4764100	153736
ERR2093329	Pakistan	2016	ST1	d	ND	4.3.1.2	DR1A1-Typhi1-DR-Typhi2-DR-Typhi3-DR-Typhi4-DR-Typhi5-DR15-Typhi6-DR64-DR	DR27-EntB0var1-DR	P1	a2,b1,b9	1	80	4700659	119915
ERR2093330	Pakistan	2016	ST1	d	ND	4.3.1	DR1A1-Typhi1-DR-Typhi2-DR-Typhi3-DR-Typhi4-DR-Typhi5-DR15-Typhi6-DR64-DR	DR27-EntB0var1-DR	P1	a2,b1	1	67	4764210	149395
ERR2093331	Pakistan	2016	ST1	d	ND	4.3.1.1	DR1A1-Typhi1-DR-Typhi2-DR-Typhi3-DR-Typhi4-DR-Typhi5-DR15-Typhi6-DR64-DR	DR27-EntB0var1-DR	P1	a2,b1	1	74	4852133	153747
ERR2093332	Pakistan	2016	ST1	d	ND	4.3.1.2	DR1A1-Typhi1-DR-Typhi2-DR-Typhi3-DR-Typhi4-DR-Typhi5-DR15-Typhi6-DR64-DR	DR27-EntB0var1-DR	P1	a2,b1	1	61	4753462	162714
ERR2093333	Pakistan	2017	ST1	d	ND	4.3.1	DR1A1-Typhi1-DR-Typhi2-DR-Typhi3-DR-Typhi4-DR-Typhi5-DR15-Typhi6-DR64-DR	DR27-EntB0var1-DR	P1	a2,b1	2	68	4760206	153747
ERR2093334	Pakistan	2016	ST1	d	ND	4.3.1.1.P1	DR1A1-Typhi1-DR-Typhi2-DR-Typhi3-DR-Typhi4-DR-Typhi5-DR15-Typhi6-DR64-DR	DR27-EntB0var1-DR	P1	a2,b1	1	87	4824946	149395
ERR2093335	Pakistan	2017	ST1	d	ND	4.3.1.1	DR1A1-Typhi1-DR-Typhi2-DR-Typhi3-DR-Typhi4-DR-Typhi5-DR15-Typhi6-DR64-DR	DR27-EntB0var1-DR	P1	a2,b1	1	67	4743940	162679
ERR2213818	Nepal	2016	ST2	d	ND	2.2.0	DR1A1-Typhi1-DR-Typhi2-DR-Typhi3-DR-Typhi4-DR-Typhi5-DR15-Typhi6-DR64-DR	DR27-EntB0var1-DR	P1	a2,b1	2	59	4741767	153655
ERR2213819	Nepal	2016	ST1	d	ND	4.3.1.2	DR1A1-Typhi1-DR-Typhi2-DR-Typhi3-DR-Typhi4-DR-Typhi5-DR15-Typhi6-DR64-DR	DR27-EntB0var1-DR	P1	a2,b9,b1	2	62	4721340	162715
ERR2213820	Nepal	2016	ST1	d	ND	4.3.1.2	DR1A1-Typhi1-DR-Typhi2-DR-Typhi3-DR-Typhi4-DR-Typhi5-DR15-Typhi6-DR64-DR	DR27-EntB0var1-DR	P1	a2,b1,b9	2	57	4720812	162715
ERR2213821	Nepal	2016	ST1	d	ND	4.3.1.2	DR1A1-Typhi1-DR-Typhi2-DR-Typhi3-DR-Typhi4-DR-Typhi5-DR15-Typhi6-DR64-DR	DR27-EntB0var1-DR	P1	a2,b1	2	64	4721435	153736
ERR2213822	Nepal	2016	ST2	d	ND	2.0.0	DR1A1-Typhi1-DR-Typhi2-DR-Typhi3-DR-Typhi4-DR-Typhi5-DR15-Typhi6-DR64-DR	DR27-EntB0var1-DR	P1	a2,b1	2	68	4714704	153731
ERR2213823	Nepal	2016	ST1	d	ND	4.3.1	DR1A1-Typhi1-DR-Typhi2-DR-Typhi3-DR-Typhi4-DR-Typhi5-DR15-Typhi6-DR64-DR	DR27-EntB0var1-DR	P1	a2	2	57	4719249	162657
ERR2213824	Nepal	2016	ST1	d	ND	4.3.1.1	DR1A1-Typhi1-DR-Typhi2-DR-Typhi3-DR-Typhi4-DR-Typhi5-DR15-Typhi6-DR64-DR	DR27-EntB0var1-DR	P1	a2,b1,b9	2	65	4722291	153736
ERR2213825	Nepal	2016	ST1	d	ND	4.3.1.2	DR1A1-Typhi1-DR-Typhi2-DR-Typhi3-DR-Typhi4-DR-Typhi5-DR15-Typhi6-DR64-DR	DR27-EntB0var1-DR	P1	a2,b9,b1	2	65	4721288	153736
ERR2213826	Nepal	2016	ST1	d	ND	4.3.1.2	DR1A1-Typhi1-DR-Typhi2-DR-Typhi3-DR-Typhi4-DR-Typhi5-DR15-Typhi6-DR64-DR	DR27-EntB0var1-DR	P1	a2,b9,b1	2	64	4721858	153736
ERR2213827	Nepal	2016	ST2233	d	ND	3.3.2	DR1A1-Typhi1-DR-Typhi2-DR-Typhi3-DR-Typhi4-DR-Typhi5-DR15-Typhi6-DR64-DR	DR27-EntB0var1-DR	P1	a2,b1	1	75	4780018	179246
ERR2213828	Nepal	2016	ST1	d	ND	4.3.1.2	DR1A1-Typhi1-DR-Typhi2-DR-Typhi3-DR-Typhi4-DR-Typhi5-DR15-Typhi6-DR64-DR	DR27-EntB0var1-DR	P1	a2,b9,b1	2	64	4721671	153736
ERR2213829	Nepal	2016	ST1	d	ND	4.3.1.2	DR1A1-Typhi1-DR-Typhi2-DR-Typhi3-DR-Typhi4-DR-Typhi5-DR15-Typhi6-DR64-DR	DR27-EntB0var1-DR	P1	a2,b1	2	66	4721715	153736
ERR2213830	Nepal	2016	ST1	d	ND	4.3.1.2	DR1A1-Typhi1-DR-Typhi2-DR-Typhi3-DR-Typhi4-DR-Typhi5-DR15-Typhi6-DR64-DR	DR27-EntB0var1-DR	P1	a2,b1	2	60	4721084	162715
ERR2213831	Nepal	2016	ST1	d	ND	4.3.1.2	DR1A1-Typhi1-DR-Typhi2-DR-Typhi3-DR-Typhi4-DR-Typhi5-DR15-Typhi6-DR64-DR	DR27-EntB0var1-DR	P1	a2,b1	2	64	4721448	153736
ERR2213832	Nepal	2016	ST1	d	ND	4.3.1.2	DR1A1-Typhi1-DR-Typhi2-DR-Typhi3-DR-Typhi4-DR-Typhi5-DR15-Typhi6-DR64-DR	DR27-EntB0var1-DR	P1	a2,b1	2	64	4753217	153736
ERR2213833	Nepal	2016	ST1	d	ND	4.3.1.2	DR1A1-Typhi1-DR-Typhi2-DR-Typhi3-DR-Typhi4-DR-Typhi5-DR15-Typhi6-DR64-DR	DR27-EntB0var1-DR	P1	a2,b9,b1	2	64	4721249	162715
ERR2213834	Nepal	2016	ST1	d	ND	4.3.1.2	DR1A1-Typhi1-DR-Typhi2-DR-Typhi3-DR-Typhi4-DR-Typhi5-DR15-Typhi6-DR64-DR	DR27-EntB0var1-DR	P1	a2,b9,b1	2	66	4721906	149519
ERR2213835	Nepal	2016	ST1	d	ND	4.3.1.2	DR1A1-Typhi1-DR-Typhi2-DR-Typhi3-DR-Typhi4-DR-Typhi5-DR15-Typhi6-DR64-DR	DR27-EntB0var1-DR	P1	a2,b1	2	66	4721479	153736
ERR2213836	Nepal	2016	ST1	d	ND	4.3.1.2	DR1A1-Typhi1-DR-Typhi2-DR-Typhi3-DR-Typhi4-DR-Typhi5-DR15-Typhi6-DR64-DR	DR27-EntB0var1-DR	P1	a2,b1,b9	2	62	4721423	162715
ERR2213837	Nepal	2016	ST1	d	ND	4.3.1.2	DR1A1-Typhi1-DR-Typhi2-DR-Typhi3-DR-Typhi4-DR-Typhi5-DR15-Typhi6-DR64-DR	DR27-EntB0var1-DR	P1	a2,b9,b1	2	61	4721212	162715
ERR2213838	Nepal	2016	ST1	d	ND	4.3.1.2	DR1A1-Typhi1-DR-Typhi2-DR-Typhi3-DR-Typhi4-DR-Typhi5-DR15-Typhi6-DR64-DR	DR27-EntB0var1-DR	P1	a2,b1	2	66	4721568	153736
ERR2213839	Nepal	2016	ST1	d	ND	4.3.1.2	DR1A1-Typhi1-DR-Typhi2-DR-Typhi3-DR-Typhi4-DR-Typhi5-DR15-Typhi6-DR64-DR	DR27-EntB0var1-DR	P1	a2,b1	2	63	4721649	162715
ERR2213840	Nepal	2016	ST1	d	ND	4.3.1.2	DR1A1-Typhi1-DR-Typhi2-DR-Typhi3-DR-Typhi4-DR-Typhi5-DR15-Typhi6-DR64-DR	DR27-EntB0var1-DR	P1	a2,b1,b9	2	63	4721868	162715
ERR2213841	Nepal	2016	ST1	d	ND	4.3.1.2	DR1A1-Typhi1-DR-Typhi2-DR-Typhi3-DR-Typhi4-DR-Typhi5-DR15-Typhi6-DR64-DR	DR27-EntB0var1-DR	P1	a2,b1	2	64	4721205	153736
ERR2213842	Nepal	2016	ST1	d	ND	4.3.1.2	DR1A1-Typhi1-DR-Typhi2-DR-Typhi3-DR-Typhi4-DR-Typhi5-DR15-Typhi6-DR64-DR	DR27-EntB0var1-DR	P1	a2,b9	2	59	4721677	172029
ERR2213843	Nepal	2016	ST1	d	ND	4.3.1.2	DR1A1-Typhi1-DR-Typhi2-DR-Typhi3-DR-Typhi4-DR-Typhi5-DR15-Typhi6-DR64-DR	DR27-EntB0var1-DR	P1	a2,b1	2	63	4721496	162715
ERR2213844	Nepal	2016	ST1	d	ND	4.3.1.2	DR1A1-Typhi1-DR-Typhi2-DR-Typhi3-DR-Typhi4-DR-Typhi5-DR15-Typhi6-DR64-DR	DR27-EntB0var1-DR	P1	a2,b1	2	65	4721743	153736
ERR2213845	Nepal	2016	ST1	d	ND	4.3.1.2	DR1A1-Typhi1-DR-Typhi2-DR-Typhi3-DR-Typhi4-DR-Typhi5-DR15-Typhi6-DR64-DR	DR27-EntB0var1-DR	P1	a2,b1	2	62	4721402	153736
ERR2213846	Nepal	2016	ST1	d	ND	4.3.1.2	DR1A1-Typhi1-DR-Typhi2-DR-Typhi3-DR-Typhi4-DR-Typhi5-DR15-Typhi6-DR64-DR	DR27-EntB0var1-DR	P1	a2,b1,b9	2	61	4720176	172029
ERR2213847	Nepal	2016	ST1	d	ND	4.3.1.2	DR1A1-Typhi1-DR-Typhi2-DR-Typhi3-DR-Typhi4-DR-Typhi5-DR15-Typhi6-DR64-DR	DR27-EntB0var1-DR	P1	a2,b1	1	61	4721676	162715
ERR2213848	Nepal	2016	ST1	d	ND	4.3.1.2	DR1A1-Typhi1-DR-Typhi2-DR-Typhi3-DR-Typhi4-DR-Typhi5-DR15-Typhi6-DR64-DR	DR27-EntB0var1-DR	P1	a2,b1	2	64	4721230	153736
ERR2213849	Nepal	2016	ST1	d	ND	4.3.1.2	DR1A1-Typhi1-DR-Typhi2-DR-Typhi3-DR-Typhi4-DR-Typhi5-DR15-Typhi6-DR64-DR	DR27-EntB0var1-DR	P1	a2,b1	2	64	4721433	153736
ERR2213850	Nepal	2016	ST1	d	ND	4.3.1.2	DR1A1-Typhi1-DR-Typhi2-DR-Typhi3-DR-Typhi4-DR-Typhi5-DR15-Typhi6-DR64-DR	DR27-EntB0var1-DR	P1	a2,b1	1	64	4721805	153736
ERR2213851	Nepal	2016	ST1	d	ND	4.3.1.2	DR1A1-Typhi1-DR-Typhi2-DR-Typhi3-DR-Typhi4-DR-Typhi5-DR15-Typhi6-DR64-DR	DR27-EntB0var1-DR	P1	a2,b1,b9	1	63	4721678	153736
ERR2213852	Nepal	2016	ST1	d	ND	4.3.1.2	DR1A1-Typhi1-DR-Typhi2-DR-Typhi3-DR-Typhi4-DR-Typhi5-DR15-Typhi6-DR64-DR	DR27-EntB0var1-DR	P1	a2,b1	2	60	4720855	172029
ERR2213853	Nepal	2016	ST1	d	ND	4.3.1.2	DR1A1-Typhi1-DR-Typhi2-DR-Typhi3-DR-Typhi4-DR-Typhi5-DR15-Typhi6-DR64-DR	DR27-EntB0var1-DR	P1	a2,b1	2	65	4753804	153736
ERR2213854	Nepal	2016	ST2233	d	ND	3.3.2	DR1A1-Typhi1-DR-Typhi2-DR-Typhi3-DR-Typhi4-DR-Typhi5-DR15-Typhi6-DR64-DR	DR27-EntB0var1-DR	P1	a2,b9,b1	2	73	4779729	179971
ERR2213856	Nepal	2016	ST1	d	ND	4.3.1.2	DR1A1-Typhi1-DR-Typhi2-DR-Typhi3-DR-Typhi4-DR-Typhi5-DR15-Typhi6-DR64-DR	DR27-EntB0var1-DR	P1	a2,b1	2	58	4717667	162715
ERR2213857	Nepal	2016	ST2	d	ND	3.3.1	DR1A1-Typhi1-DR-Typhi2-DR	DR27-EntB0var1-DR	P6	b9,b21,b1	2	78	4778674	153718
ERR2213858	Nepal	2016	ST1	d	ND	4.3.1.2	DR1A1-Typhi1-DR-Typhi2-DR-Typhi3-DR-Typhi4-DR-Typhi5-DR15-Typhi6-DR64-DR	DR27-EntB0var1-DR	P1	a2,b1	2	64	4721453	153736
ERR2213859	Nepal	2016	ST1	d	ND	4.3.1.1	DR1A1-Typhi1-DR-Typhi2-DR-Typhi3-DR-Typhi4-DR-Typhi5-DR15-Typhi6-DR64-DR	DR27-EntB0var1-DR	P1	a2,b1	1	62	4722098	153736
ERR2213860	Nepal	2016	ST1	d	ND	4.3.1.2	DR1A1-Typhi1-DR-Typhi2-DR-Typhi3-DR-Typhi4-DR-Typhi5-DR15-Typhi6-DR64-DR	DR27-EntB0var1-DR	P1	a2	2	62	4721153	162715
ERR2213861	Nepal	2016	ST1	d	ND	4.3.1.2	DR1A1-Typhi1-DR-Typhi2-DR-Typhi3-DR-Typhi4-DR-Typhi5-DR15-Typhi6-DR64-DR	DR27-EntB0var1-DR	P1	a2,b1,b9	2	67	4721458	153736
ERR2213862	Nepal	2016	ST1	d	ND	4.3.1.2	DR1A1-Typhi1-DR-Typhi2-DR-Typhi3-DR-Typhi4-DR-Typhi5-DR15-Typhi6-DR64-DR	DR27-EntB0var1-DR	P1	a2,b1,b9	2	60	4721310	172029
ERR2213863	Nepal	2016	ST1	d	ND	4.3.1.2	DR1A1-Typhi1-DR-Typhi2-DR-Typhi3-DR-Typhi4-DR-Typhi5-DR15-Typhi6-DR64-DR	DR27-EntB0var1-DR	P1	a2,b1	2	61	4721159	162715
ERR2213864	Nepal	2016	ST1	d	ND	4.3.1.2	DR1A1-Typhi1-DR-Typhi2-DR-Typhi3-DR-Typhi4-DR-Typhi5-DR15-Typhi6-DR64-DR	DR27-EntB0var1-DR	P1	a2,b9,b1	2	62	4720699	153736
ERR2213865	Nepal	2016	ST1	d	ND	4.3.1.1	DR1A1-Typhi1-DR-Typhi2-DR-Typhi3-DR-Typhi4-DR-Typhi5-DR15-Typhi6-DR64-DR	DR27-EntB0var1-DR	P1	a2,b9	2	60	4721467	153736
ERR2213867	Nepal	2016	ST1	d	ND	4.3.1.2	DR1A1-Typhi1-DR-Typhi2-DR-Typhi3-DR-Typhi4-DR-Typhi5-DR15-Typhi6-DR64-DR	DR27-EntB0var1-DR	P1	a2,b1,b9	2	64	4713062	153736
ERR2213868	Nepal	2016	ST1	d	ND	4.3.1	DR1A1-Typhi1-DR-Typhi2-DR-Typhi3-DR-Typhi4-DR-Typhi5-DR15-Typhi6-DR64-DR	DR27-EntB0var1-DR	P1	a2	2	65	4721220	153736
ERR2213869	Nepal	2016	ST1	d	ND	4.3.1.2	DR1A1-Typhi1-DR-Typhi2-DR-Typhi3-DR-Typhi4-DR-Typhi5-DR15-Typhi6-DR64-DR	DR27-EntB0var1-DR	P1	a2,b9,b1	2	60	4720834	153736
ERR2213870	Nepal	2016	ST1	d	ND	4.3.1.2	DR1A1-Typhi1-DR-Typhi2-DR-Typhi3-DR-Typhi4-DR-Typhi5-DR15-Typhi6-DR64-DR	DR27-EntB0var1-DR	P1	a2,b1,b9	2	62	4721205	153736
ERR2213872	Nepal	2016	ST1	d	ND	4.3.1.2	DR1A1-Typhi1-DR-Typhi2-DR-Typhi3-DR-Typhi4-DR-Typhi5-DR15-Typhi6-DR64-DR	DR27-EntB0var1-DR	P1	a2,b9,b1	2	59	4752941	162715
ERR2213873	Nepal	2016	ST1	d	ND	4.3.1.2	DR1A1-Typhi1-DR-Typhi2-DR-Typhi3-DR-Typhi4-DR-Typhi5-DR15-Typhi6-DR64-DR	DR27-EntB0var1-DR	P1	a2,b1,b9	2	64	4753336	153736
ERR2213874	Nepal	2016	ST1	d	ND	4.3.1.2	DR1A1-Typhi1-DR-Typhi2-DR-Typhi3-DR-Typhi4-DR-Typhi5-DR15-Typhi6-DR64-DR	DR27-EntB0var1-DR	P1	a2,b1	2	61	4721058	162715
ERR2213875	Nepal	2016	ST1	d	ND	4.3.1.2	DR1A1-Typhi1-DR-Typhi2-DR-Typhi3-DR-Typhi4-DR-Typhi5-DR15-Typhi6-DR64-DR	DR27-EntB0var1-DR	P1	a2,b9	2	65	4721646	153736
ERR2213876	Nepal	2016	ST1	d	ND	4.3.1	DR1A1-Typhi1-DR-Typhi2-DR-Typhi3-DR-Typhi4-DR-Typhi5-DR15-Typhi6-DR64-DR	DR27-EntB0var1-DR	P1	a2,b1	1	60	4721274	172029
ERR2213877	Nepal	2016	ST1	d	ND	4.3.1.2	DR1A1-Typhi1-DR-Typhi2-DR-Typhi3-DR-Typhi4-DR-Typhi5-DR15-Typhi6-DR64-DR	DR27-EntB0var1-DR	P1	a2,b1,b9	2	62	4720402	162715
ERR2213878	Nepal	2016	ST1	d	ND	Not determined	DR1A1-Typhi1-DR-Typhi2-DR-Typhi3-DR-Typhi4-DR-Typhi5-DR15-Typhi6-DR64-DR	DR27-EntB0var1-DR	P1	a2,b1	2	61	4721437	162715
ERR2213879	Nepal	2016	ST2233	d	ND	3.3.2	DR1A1-Typhi1-DR-Typhi2-DR-Typhi3-DR-Typhi4-DR-Typhi5-DR15-Typhi6-DR64-DR	DR27-EntB0var1-DR	P1	a2,b9,b1	2	72	4779959	179971
ERR2663461	Bangladesh	2001	ST1	d	ND	4.3.1.3	DR1A1-Typhi1-DR-Typhi2-DR-Typhi3-DR-Typhi4-DR-Typhi5-DR15-Typhi6-DR64-DR	DR27-EntB0var1-DR	P1	a2	1	78	4934905	149519
ERR2663462	Bangladesh	2001	ST1	d	ND	4.3.1.3	DR1A1-Typhi1-DR-Typhi2-DR-Typhi3-DR-Typhi4-DR-Typhi5-DR15-Typhi6-DR64-DR	DR27-EntB0var1-DR	P1	a2	2	84	4936525	144824
ERR2663463	Bangladesh	2001	ST1	d	ND	4.3.1.3	DR1A1-Typhi1-DR-Typhi2-DR-Typhi3-DR-Typhi4-DR-Typhi5-DR15-Typhi6-DR64-DR	DR27-EntB0var1-DR	P1	a2	1	85	4938037	144782
ERR2663464	Bangladesh	2001	ST1	d	ND	4.3.1.3	DR1A1-Typhi1-DR-Typhi2-DR-Typhi3-DR-Typhi4-DR-Typhi5-DR15-Typhi6-DR64-DR	DR27-EntB0var1-DR	P1	a2	1	78	4935582	149519
ERR2663465	Bangladesh	2001	ST1	d	ND	4.3.1.3	DR1A1-Typhi1-DR-Typhi2-DR-Typhi3-DR-Typhi4-DR-Typhi5-DR15-Typhi6-DR64-DR	DR27-EntB0var1-DR	P1	a2	1	78	4933687	149385
ERR2663466	Bangladesh	1999	ST1	d	ND	4.3.1.1	DR1A1-Typhi1-DR-Typhi2-DR-Typhi3-DR-Typhi4-DR-Typhi5-DR15-Typhi6-DR64-DR	DR27-EntB0var1-DR	P1	a2	2	63	4721484	172029
ERR2663467	Bangladesh	2001	ST1	d	ND	4.3.1.3	DR1A1-Typhi1-DR-Typhi2-DR-Typhi3-DR-Typhi4-DR-Typhi5-DR15-Typhi6-DR64-DR	DR27-EntB0var1-DR	P1	a2	1	80	4933002	149358
ERR2663468	Bangladesh	2001	ST1	d	ND	4.3.1.1	DR1A1-Typhi1-DR-Typhi2-DR-Typhi3-DR-Typhi4-DR-Typhi5-DR15-Typhi6-DR64-DR	DR27-EntB0var1-DR	P1	a2	2	63	4720919	172029
ERR2663469	Bangladesh	2001	ST1	d	ND	4.3.1.3	DR1A1-Typhi1-DR-Typhi2-DR-Typhi3-DR-Typhi4-DR-Typhi5-DR15-Typhi6-DR64-DR	DR27-EntB0var1-DR	P1	a2,b12	1	81	4935679	149519
ERR2663470	Bangladesh	2001	ST1	d	ND	4.3.1	DR1A1-Typhi1-DR-Typhi2-DR-Typhi3-DR-Typhi4-DR-Typhi5-DR15-Typhi6-DR64-DR	DR27-EntB0var1-DR	P1	a2	1	69	4724812	149395
ERR2663471	Bangladesh	2001	ST1	d	ND	4.3.1.3	DR1A1-Typhi1-DR-Typhi2-DR-Typhi3-DR-Typhi4-DR-Typhi5-DR15-Typhi6-DR64-DR	DR27-EntB0var1-DR	P1	a2,b12	1	79	4934920	149398
ERR2663472	Bangladesh	2001	ST1	d	ND	4.3.1.3	DR1A1-Typhi1-DR-Typhi2-DR-Typhi3-DR-Typhi4-DR-Typhi5-DR15-Typhi6-DR64-DR	DR27-EntB0var1-DR	P1	a2	1	76	4934835	149519
ERR2663473	Bangladesh	2001	ST1	d	ND	4.3.1.3	DR1A1-Typhi1-DR-Typhi2-DR-Typhi3-DR-Typhi4-DR-Typhi5-DR15-Typhi6-DR64-DR	DR27-EntB0var1-DR	P1	a2	1	76	4934611	149395
ERR2663474	Bangladesh	2002	ST1	d	ND	4.3.1.3	DR1A1-Typhi1-DR-Typhi2-DR-Typhi3-DR-Typhi4-DR-Typhi5-DR15-Typhi6-DR64-DR	DR27-EntB0var1-DR	P1	a2	1	77	4934745	149519
ERR2663475	Bangladesh	1999	ST2	d	ND	3.3.2	DR1A1-Typhi1-DR-Typhi2-DR-Typhi3-DR-Typhi4-DR-Typhi5-DR15-Typhi6-DR64-DR	DR27-EntB0var1-DR	P1	a2	1	62	4844853	171902
ERR2663476	Bangladesh	1999	ST2209	d	ND	2.3.3	DR1A1-Typhi1-DR-Typhi2-DR-Typhi3-DR-Typhi4-DR-Typhi5-DR15-Typhi6-DR64-DR64-DR	DR27-EntB0var1-DR	P4	a2	1	61	4717778	153730
ERR2663477	Bangladesh	2002	ST1	d	ND	4.3.1.3, 4.3.1.1	DR1A1-Typhi1-DR-Typhi2-DR-Typhi3-DR-Typhi4-DR-Typhi5-DR15-Typhi6-DR64-DR	DR27-EntB0var1-DR	P1	a2	1	85	5035495	149395
ERR2663478	Bangladesh	2002	ST1	d	ND	4.3.1.3	DR1A1-Typhi1-DR-Typhi2-DR-Typhi3-DR-Typhi4-DR-Typhi5-DR15-Typhi6-DR64-DR	DR27-EntB0var1-DR	P1	a2	1	88	4940869	149395
ERR2663479	Bangladesh	2002	ST1	d	ND	4.3.1.3	DR1A1-Typhi1-DR-Typhi2-DR-Typhi3-DR-Typhi4-DR-Typhi5-DR15-Typhi6-DR64-DR	DR27-EntB0var1-DR	P1	a2	2	82	4935414	144782
ERR2663480	Bangladesh	2002	ST1	d	ND	4.3.1.3	DR1A1-Typhi1-DR-Typhi2-DR-Typhi3-DR-Typhi4-DR-Typhi5-DR15-Typhi6-DR64-DR	DR27-EntB0var1-DR	P1	a2	1	78	4934015	149519
ERR2663481	Bangladesh	2002	ST1	d	ND	4.3.1.3	DR1A1-Typhi1-DR-Typhi2-DR-Typhi3-DR-Typhi4-DR-Typhi5-DR15-Typhi6-DR64-DR	DR27-EntB0var1-DR	P1	a2	1	91	4951149	149385
ERR2663482	Bangladesh	2002	ST2	d	ND	3.3.2	DR1A1-Typhi1-DR-Typhi2-DR-Typhi3-DR-Typhi4-DR-Typhi5-DR15-Typhi6-DR64-DR	DR27-EntB0var1-DR	P1	a2,b12	1	81	4778324	179864
ERR2663483	Bangladesh	2002	ST1	d	ND	4.3.1.3	DR1A1-Typhi1-DR-Typhi2-DR-Typhi3-DR-Typhi4-DR-Typhi5-DR15-Typhi6-DR64-DR	DR27-EntB0var1-DR	P1	a2	2	81	4933330	149519
ERR2663484	Bangladesh	2002	ST1	d	ND	4.3.1.3	DR1A1-Typhi1-DR-Typhi2-DR-Typhi3-DR-Typhi4-DR-Typhi5-DR15-Typhi6-DR64-DR	DR27-EntB0var1-DR	P1	a2	1	78	4934281	144782
ERR2663485	Bangladesh	2002	ST1	d	ND	4.3.1.3	DR1A1-Typhi1-DR-Typhi2-DR-Typhi3-DR-Typhi4-DR-Typhi5-DR15-Typhi6-DR64-DR	DR27-EntB0var1-DR	P1	a2	1	78	4934791	149395
ERR2663486	Bangladesh	2002	ST1	d	ND	4.3.1.3	DR1A1-Typhi1-DR-Typhi2-DR-Typhi3-DR-Typhi4-DR-Typhi5-DR15-Typhi6-DR64-DR	DR27-EntB0var1-DR	P1	a2,b12	1	85	4936011	149395
ERR2663487	Bangladesh	Uncertain	ST129	a	1.5	Not determined	ND	DR21-ParAB0-DR-ParAB1-DR-ParAB2-DR	Not determined	a2	1	375	7702582	43537	Contamination with S. enterica serovar Paratyphi A
ERR2663488	Bangladesh	Uncertain	ST1	d	ND	4.3.1.1	DR1A1-Typhi1-DR-Typhi2-DR-Typhi3-DR-Typhi4-DR-Typhi5-DR15-Typhi6-DR64-DR	DR27-EntB0var1-DR	P1	a2	1	71	4851981	149519
ERR2663489	Bangladesh	Uncertain	ST1	d	ND	4.3.1.1	DR1A1-Typhi1-DR-Typhi2-DR-Typhi3-DR-Typhi4-DR-Typhi5-DR15-Typhi6-DR64-DR	DR27-EntB0var1-DR	P1	a2	1	72	4851489	149519
ERR2663490	Bangladesh	Uncertain	ST2209	d	ND	2.3.3	DR1A1-Typhi1-DR-Typhi2-DR-Typhi3-DR-Typhi4-DR-Typhi5-DR15-Typhi6-DR64-DR64-DR	DR27-EntB0var1-DR	P4	a2	1	61	4720013	153730
ERR2663491	Bangladesh	Uncertain	ST1	d	ND	4.3.1.1	DR1A1-Typhi1-DR-Typhi2-DR-Typhi3-DR-Typhi4-DR-Typhi5-DR15-Typhi6-DR64-DR	DR27-EntB0var1-DR	P1	a2	1	67	4852045	172029
ERR2663492	Bangladesh	Uncertain	ST1	d	ND	4.3.1.1	DR1A1-Typhi1-DR-Typhi2-DR-Typhi3-DR-Typhi4-DR-Typhi5-DR15-Typhi6-DR64-DR	DR27-EntB0var1-DR	P1	a2	1	68	4742270	153693
ERR2663493	Bangladesh	Uncertain	ST2	d	ND	3.3.2	DR1A1-Typhi1-DR-Typhi2-DR-Typhi3-DR-Typhi4-DR-Typhi5-DR15-Typhi6-DR64-DR	DR27-EntB0var1-DR	P1	a2	1	60	4729698	181956
ERR2663494	Bangladesh	Uncertain	ST1	d	ND	4.3.1.1	DR1A1-Typhi1-DR-Typhi2-DR-Typhi3-DR-Typhi4-DR-Typhi5-DR15-Typhi6-DR64-DR	DR27-EntB0var1-DR	P1	a2	1	63	4842730	153700
ERR2663495	Bangladesh	Uncertain	ST2	d	ND	3.3.2	DR1A1-Typhi1-DR-Typhi2-DR-Typhi3-DR-Typhi4-DR-Typhi5-DR15-Typhi6-DR64-DR	DR27-EntB0var1-DR	P1	a2	1	83	4778995	184478
ERR2663496	Bangladesh	Uncertain	ST1	d	ND	4.3.1.1	DR1A1-Typhi1-DR-Typhi2-DR-Typhi3-DR-Typhi4-DR-Typhi5-DR15-Typhi6-DR64-DR	DR27-EntB0var1-DR	P1	a2	1	68	4844461	149484
ERR2663497	Bangladesh	Uncertain	ST1	d	ND	4.3.1.1	DR1A1-Typhi1-DR-Typhi2-DR-Typhi3-DR-Typhi4-DR-Typhi5-DR15-Typhi6-DR64-DR	DR27-EntB0var1-DR	P1	a2	1	71	4851858	153736
ERR2663498	Bangladesh	Uncertain	ST2209	d	ND	2.3.3	DR1A1-Typhi1-DR-Typhi2-DR-Typhi3-DR-Typhi4-DR-Typhi5-DR15-Typhi6-DR64-DR64-DR	DR27-EntB0var1-DR	P4	a2	1	64	4717550	151258
ERR2663499	Bangladesh	Uncertain	ST2	d	ND	3.3.2	DR1A1-Typhi1-DR-Typhi2-DR-Typhi3-DR-Typhi4-DR-Typhi5-DR15-Typhi6-DR64-DR	DR27-EntB0var1-DR	P1	a2,b10	1	66	4837456	153718
ERR2663500	Bangladesh	Uncertain	ST1	d	ND	4.3.1.1	DR1A1-Typhi1-DR-Typhi2-DR-Typhi3-DR-Typhi4-DR-Typhi5-DR15-Typhi6-DR64-DR	DR27-EntB0var1-DR	P1	a2	1	70	4744929	149519
ERR2663501	Bangladesh	Uncertain	ST1	d	ND	4.3.1.1	DR1A1-Typhi1-DR-Typhi2-DR-Typhi3-DR-Typhi4-DR-Typhi5-DR15-Typhi6-DR64-DR	DR27-EntB0var1-DR	P1	a2	1	65	4744674	185438
ERR2663502	Bangladesh	Uncertain	ST1	d	ND	4.3.1.1	DR1A1-Typhi1-DR-Typhi2-DR-Typhi3-DR-Typhi4-DR-Typhi5-DR15-Typhi6-DR64-DR	DR27-EntB0var1-DR	P1	a2	1	69	4744751	172029
ERR2663503	Bangladesh	Uncertain	ST2	d	ND	3.3.2	DR1A1-Typhi1-DR-Typhi2-DR-Typhi3-DR-Typhi4-DR-Typhi5-DR15-Typhi6-DR64-DR	DR27-EntB0var1-DR	P1	a2	1	66	4738933	151230
ERR2663504	Bangladesh	Uncertain	ST1	d	ND	4.3.1.1	DR1A1-Typhi1-DR-Typhi2-DR-Typhi3-DR-Typhi4-DR-Typhi5-DR15-Typhi6-DR64-DR	DR27-EntB0var1-DR	P1	a2	2	78	4755610	153736
ERR2663505	Bangladesh	Uncertain	ST1	d	ND	4.3.1.1	DR1A1-Typhi1-DR-Typhi2-DR-Typhi3-DR-Typhi4-DR-Typhi5-DR15-Typhi6-DR64-DR	DR27-EntB0var1-DR	P1	a2	1	73	4851763	149519
ERR2663506	Bangladesh	Uncertain	ST1	d	ND	4.3.1.1	DR1A1-Typhi1-DR-Typhi2-DR-Typhi3-DR-Typhi4-DR-Typhi5-DR15-Typhi6-DR64-DR	DR27-EntB0var1-DR	P1	a2	2	73	4744722	149530
ERR2663507	Bangladesh	Uncertain	ST2209	d	ND	2.3.3	DR1A1-Typhi1-DR-Typhi2-DR-Typhi3-DR-Typhi4-DR-Typhi5-DR15-Typhi6-DR64-DR64-DR	DR27-EntB0var1-DR	P4	a2	1	67	4717973	151258
ERR2663508	Bangladesh	Uncertain	ST1	d	ND	4.3.1.1	DR1A1-Typhi1-DR-Typhi2-DR-Typhi3-DR-Typhi4-DR-Typhi5-DR15-Typhi6-DR64-DR	DR27-EntB0var1-DR	P1	a5	2	69	4745204	153736
ERR2663509	Bangladesh	Uncertain	ST2	d	ND	3.2.2	DR1A1-Typhi1-DR-Typhi2-DR-Typhi3-DR-Typhi4-DR-Typhi6-DR64-DR	DR27-EntB0var1-DR	P2	a2	1	62	4734305	153724
ERR2663510	Bangladesh	Uncertain	ST2	d	ND	3.3.2	DR1A1-Typhi1-DR-Typhi2-DR-Typhi3-DR-Typhi4-DR-Typhi5-DR15-Typhi6-DR64-DR	DR27-EntB0var1-DR	P1	a2	1	83	4740529	179907
ERR2663511	Bangladesh	Uncertain	ST2	d	ND	2.5.0	DR1A1-Typhi1-DR-Typhi2-DR-Typhi3-DR-Typhi4-DR-Typhi5-DR15-Typhi6-DR	DR27-EntB0var1-DR	P3	a2	1	63	4685522	172030
ERR2663512	Bangladesh	Uncertain	ST1	d	ND	4.3.1.3	DR1A1-Typhi1-DR-Typhi2-DR-Typhi3-DR-Typhi4-DR-Typhi5-DR15-Typhi6-DR64-DR	DR27-EntB0var1-DR	P1	a2	2	87	5043047	144772
ERR2663513	Bangladesh	Uncertain	ST2	d	ND	3.3.2	DR1A1-Typhi1-DR-Typhi2-DR-Typhi3-DR-Typhi4-DR-Typhi5-DR15-Typhi6-DR64-DR	DR27-EntB0var1-DR	P1	a2	1	79	4778590	182441
ERR2663514	Bangladesh	Uncertain	ST2	d	ND	3.3.2	DR1A1-Typhi1-DR-Typhi2-DR-Typhi3-DR-Typhi4-DR-Typhi5-DR15-Typhi6-DR64-DR	DR27-EntB0var1-DR	P1	a2	1	62	4740747	172029
ERR2663515	Bangladesh	Uncertain	ST2209	d	ND	2.3.3	DR1A1-Typhi1-DR-Typhi2-DR-Typhi3-DR-Typhi4-DR-Typhi5-DR15-Typhi6-DR64-DR64-DR	DR27-EntB0var1-DR	P4	a2	1	62	4717565	151258
ERR2663516	Bangladesh	Uncertain	ST1	d	ND	4.3.1.1	DR1A1-Typhi1-DR-Typhi2-DR-Typhi3-DR-Typhi4-DR-Typhi5-DR15-Typhi6-DR64-DR	DR27-EntB0var1-DR	P1	a2	1	71	4851566	153699
ERR2663517	Bangladesh	Uncertain	ST1	d	ND	4.3.1.1	DR1A1-Typhi1-DR-Typhi2-DR-Typhi3-DR-Typhi4-DR-Typhi5-DR15-Typhi6-DR64-DR	DR27-EntB0var1-DR	P1	a2	1	74	4745017	149398
ERR2663518	Bangladesh	Uncertain	ST1	d	ND	4.3.1.1	DR1A1-Typhi1-DR-Typhi2-DR-Typhi3-DR-Typhi4-DR-Typhi5-DR15-Typhi6-DR64-DR	DR27-EntB0var1-DR	P1	a2	1	70	4851813	172029
ERR2663519	Bangladesh	Uncertain	ST1	d	ND	4.3.1.3	DR1A1-Typhi1-DR-Typhi2-DR-Typhi3-DR-Typhi4-DR-Typhi5-DR15-Typhi6-DR64-DR	DR27-EntB0var1-DR	P1	a2	1	80	4993721	144782
ERR2663520	Bangladesh	Uncertain	ST1	d	ND	4.3.1.1	DR1A1-Typhi1-DR-Typhi2-DR-Typhi3-DR-Typhi4-DR-Typhi5-DR15-Typhi6-DR64-DR	DR27-EntB0var1-DR	P1	a2	1	65	4744392	185438
ERR2663521	Bangladesh	Uncertain	ST2	d	ND	2.0.0	DR1A1-Typhi1-DR-Typhi2-DR-Typhi3-DR-Typhi4-DR-Typhi5-DR15-Typhi6-DR64-DR	DR27-EntB0var1-DR	P1	a2	1	68	4729841	150182
ERR2663522	Bangladesh	Uncertain	ST1	d	ND	4.3.1.1	DR1A1-Typhi1-DR-Typhi2-DR-Typhi3-DR-Typhi4-DR-Typhi5-DR15-Typhi6-DR64-DR	DR27-EntB0var1-DR	P1	a2	1	71	4854919	153736
ERR2663523	Bangladesh	Uncertain	ST1	d	ND	4.3.1.1	DR1A1-Typhi1-DR-Typhi2-DR-Typhi3-DR-Typhi4-DR-Typhi5-DR15-Typhi6-DR64-DR	DR27-EntB0var1-DR	P1	a2	1	72	4745247	149519
ERR2663524	Bangladesh	Uncertain	ST2	d	ND	3.3.2	DR1A1-Typhi1-DR-Typhi2-DR-Typhi3-DR-Typhi4-DR-Typhi5-DR15-Typhi6-DR64-DR	DR27-EntB0var1-DR	P1	a2	1	84	4778037	182031
ERR2663525	Bangladesh	Uncertain	ST1	d	ND	4.3.1.1	DR1A1-Typhi1-DR-Typhi2-DR-Typhi3-DR-Typhi4-DR-Typhi5-DR15-Typhi6-DR64-DR	DR27-EntB0var1-DR	P1	a2	1	67	4738433	149519
ERR2663526	Bangladesh	Uncertain	ST2	d	ND	3.3.2	DR1A1-Typhi1-DR-Typhi2-DR-Typhi3-DR-Typhi4-DR-Typhi5-DR15-Typhi6-DR64-DR	DR27-EntB0var1-DR	P1	a2	1	91	4775745	153718
ERR2663527	Bangladesh	Uncertain	ST1	d	ND	4.3.1.1	DR1A1-Typhi1-DR-Typhi2-DR-Typhi3-DR-Typhi4-DR-Typhi5-DR15-Typhi6-DR64-DR	DR27-EntB0var1-DR	P1	a2	1	70	4851659	172029
ERR2663528	Bangladesh	Uncertain	ST1	d	ND	4.3.1	DR1A1-Typhi1-DR-Typhi2-DR-Typhi3-DR-Typhi4-DR-Typhi5-DR15-Typhi6-DR64-DR	DR27-EntB0var1-DR	P1	a2	1	66	4722450	145859
ERR2663529	Bangladesh	Uncertain	ST2	d	ND	2.2.0	DR1A1-Typhi1-DR-Typhi2-DR-Typhi3-DR-Typhi4-DR-Typhi5-DR15-Typhi6-DR64-DR	DR27-EntB0var1-DR	P1	a2	1	58	4703677	172029
ERR2663530	Bangladesh	Uncertain	ST1	d	ND	4.3.1.3	DR1A1-Typhi1-DR-Typhi2-DR-Typhi3-DR-Typhi4-DR-Typhi5-DR15-Typhi6-DR64-DR	DR27-EntB0var1-DR	P1	a2,b12	1	77	4934819	149519
ERR2663531	Bangladesh	Uncertain	ST1	d	ND	4.3.1.3	DR1A1-Typhi1-DR-Typhi2-DR-Typhi3-DR-Typhi4-DR-Typhi5-DR15-Typhi6-DR64-DR	DR27-EntB0var1-DR	P1	a2	1	78	4934808	149519
ERR2663532	Bangladesh	Uncertain	ST2	d	ND	3.3.2	DR1A1-Typhi1-DR-Typhi2-DR-Typhi3-DR-Typhi4-DR-Typhi5-DR15-Typhi6-DR64-DR	DR27-EntB0var1-DR	P1	a2	1	82	4882538	153718
ERR2663533	Bangladesh	Uncertain	ST1	d	ND	4.3.1	DR1A1-Typhi1-DR-Typhi2-DR-Typhi3-DR-Typhi4-DR-Typhi5-DR15-Typhi6-DR64-DR	DR27-EntB0var1-DR	P1	a2	2	67	4723756	144782
ERR2663534	Bangladesh	Uncertain	ST1	d	ND	4.3.1.1	DR1A1-Typhi1-DR-Typhi2-DR-Typhi3-DR-Typhi4-DR-Typhi5-DR15-Typhi6-DR64-DR	DR27-EntB0var1-DR	P1	a2	1	65	4844781	149519
ERR2663535	Bangladesh	Uncertain	ST1	d	ND	4.3.1.1	DR1A1-Typhi1-DR-Typhi2-DR-Typhi3-DR-Typhi4-DR-Typhi5-DR15-Typhi6-DR64-DR	DR27-EntB0var1-DR	P1	a2	1	72	4746045	153736
ERR2663536	Bangladesh	Uncertain	ST1	d	ND	4.3.1.1	DR1A1-Typhi1-DR-Typhi2-DR-Typhi3-DR-Typhi4-DR-Typhi5-DR15-Typhi6-DR64-DR	DR27-EntB0var1-DR	P1	a2	1	72	4851537	149519
ERR2663537	Bangladesh	Uncertain	ST1	d	ND	4.3.1.3	DR1A1-Typhi1-DR-Typhi2-DR-Typhi3-DR-Typhi4-DR-Typhi5-DR15-Typhi6-DR64-DR	DR27-EntB0var1-DR	P1	a2	1	77	4935417	149519
ERR2663538	Bangladesh	Uncertain	ST1	d	ND	4.3.1.1	DR1A1-Typhi1-DR-Typhi2-DR-Typhi3-DR-Typhi4-DR-Typhi5-DR15-Typhi6-DR64-DR	DR27-EntB0var1-DR	P1	a2	1	71	4852424	149519
ERR2663539	Bangladesh	Uncertain	ST1	d	ND	4.3.1.3	DR1A1-Typhi1-DR-Typhi2-DR-Typhi3-DR-Typhi4-DR-Typhi5-DR15-Typhi6-DR64-DR	DR27-EntB0var1-DR	P1	a2	1	76	4934297	149519
ERR2663540	Bangladesh	Uncertain	ST1	d	ND	4.3.1.3	DR1A1-Typhi1-DR-Typhi2-DR-Typhi3-DR-Typhi4-DR-Typhi5-DR15-Typhi6-DR64-DR	DR27-EntB0var1-DR	P1	a2	1	75	4926799	149398
ERR2663542	Bangladesh	Uncertain	ST1	d	-	4.3.1.3	DR1A1-Typhi1-DR-Typhi2-DR-Typhi3-DR-Typhi4-DR-Typhi5-DR15-Typhi6-DR64-DR	DR27-EntB0var1-DR	P1	a2	1	122	4916994	144782	Traces of S. enterica serovar Paratyphi A
ERR2663543	Bangladesh	Uncertain	ST2	d	ND	3.3.2.Bd1	DR1A1-Typhi1-DR-Typhi2-DR-Typhi3-DR-Typhi4-DR-Typhi5-DR15-Typhi6-DR	DR27-EntB0var1-DR	P3	a2	1	86	4896527	153660
ERR2663544	Bangladesh	Uncertain	ST2	d	ND	3.3.2	DR1A1-Typhi1-DR-Typhi2-DR-Typhi3-DR-Typhi4-DR-Typhi5-DR15-Typhi6-DR64-DR	DR27-EntB0var1-DR	P1	a2	1	85	4832539	185438
ERR2663545	Bangladesh	Uncertain	ST1	d	ND	4.3.1.1	DR1A1-Typhi1-DR-Typhi2-DR-Typhi3-DR-Typhi4-DR-Typhi5-DR15-Typhi6-DR64-DR	DR27-EntB0var1-DR	P1	a2	1	72	4851084	149519
ERR2663546	Bangladesh	Uncertain	ST1	d	ND	4.3.1.3	DR1A1-Typhi1-DR-Typhi2-DR-Typhi3-DR-Typhi4-DR-Typhi5-DR15-Typhi6-DR64-DR	DR27-EntB0var1-DR	P1	a2	1	58	4722179	172029
ERR2663547	Bangladesh	Uncertain	ST1	d	ND	4.3.1.1	DR1A1-Typhi1-DR-Typhi2-DR-Typhi3-DR-Typhi4-DR-Typhi5-DR15-Typhi6-DR64-DR	DR27-EntB0var1-DR	P1	a2	1	64	4721955	172029
ERR2663548	Bangladesh	Uncertain	ST1	d	ND	4.3.1.3	DR1A1-Typhi1-DR-Typhi2-DR-Typhi3-DR-Typhi4-DR-Typhi5-DR15-Typhi6-DR64-DR	DR27-EntB0var1-DR	P1	a2	1	62	4721015	172029
ERR2663549	Bangladesh	Uncertain	ST1	d	ND	4.3.1.1	DR1A1-Typhi1-DR-Typhi2-DR-Typhi3-DR-Typhi4-DR-Typhi5-DR15-Typhi6-DR64-DR	DR27-EntB0var1-DR	P1	a2	1	74	4852027	149519
ERR2663550	Bangladesh	Uncertain	ST1	d	ND	4.3.1.3	DR1A1-Typhi1-DR-Typhi2-DR-Typhi3-DR-Typhi4-DR-Typhi5-DR15-Typhi6-DR64-DR	DR27-EntB0var1-DR	P1	a2	1	63	4721392	149519
ERR2663551	Bangladesh	Uncertain	ST1	d	ND	4.3.1.1	DR1A1-Typhi1-DR-Typhi2-DR-Typhi3-DR-Typhi4-DR-Typhi5-DR15-Typhi6-DR64-DR	DR27-EntB0var1-DR	P1	a2	1	67	4738364	172029
ERR2663552	Bangladesh	Uncertain	ST2	d	ND	3.3.2	DR1A1-Typhi1-DR-Typhi2-DR-Typhi3-DR-Typhi4-DR-Typhi5-DR15-Typhi6-DR64-DR	DR27-EntB0var1-DR	P1	a5	1	87	4771132	153718
ERR2663553	Bangladesh	Uncertain	ST2	d	ND	3.2.2	DR1A1-Typhi1-DR-Typhi2-DR-Typhi3-DR-Typhi4-DR-Typhi6-DR64-DR	DR27-EntB0var1-DR	P2	a2	1	61	4734410	149998
ERR2663554	Bangladesh	Uncertain	ST1	d	ND	4.3.1	DR1A1-Typhi1-DR-Typhi2-DR-Typhi3-DR-Typhi4-DR-Typhi5-DR15-Typhi6-DR64-DR	DR27-EntB0var1-DR	P1	a2	1	59	4721650	153613
ERR2663555	Bangladesh	Uncertain	ST1	d	ND	4.3.1.1	DR1A1-Typhi1-DR-Typhi2-DR-Typhi3-DR-Typhi4-DR-Typhi5-DR15-Typhi6-DR64-DR	DR27-EntB0var1-DR	P1	a2	1	71	4851878	149519
ERR2663556	Bangladesh	Uncertain	ST1	d	ND	4.3.1.3	DR1A1-Typhi1-DR-Typhi2-DR-Typhi3-DR-Typhi4-DR-Typhi5-DR15-Typhi6-DR64-DR	DR27-EntB0var1-DR	P1	a2	1	65	4721047	149398
ERR2663557	Bangladesh	Uncertain	ST1	d	ND	4.3.1.3	DR1A1-Typhi1-DR-Typhi2-DR-Typhi3-DR-Typhi4-DR-Typhi5-DR15-Typhi6-DR64-DR	DR27-EntB0var1-DR	P1	a2	1	77	4934240	149484
ERR2663558	Bangladesh	Uncertain	ST1	d	ND	4.3.1	DR1A1-Typhi1-DR-Typhi2-DR-Typhi3-DR-Typhi4-DR-Typhi5-DR15-Typhi6-DR64-DR	DR27-EntB0var1-DR	P1	a5	1	67	4723167	144782
ERR2663559	Bangladesh	Uncertain	ST2	d	ND	3.2.2	DR1A1-Typhi1-DR-Typhi2-DR-Typhi3-DR-Typhi4-DR-Typhi6-DR64-DR	DR27-EntB0var1-DR	P2	a2	1	65	4698051	153724
ERR2663560	Bangladesh	Uncertain	ST1	d	ND	4.3.1	DR1A1-Typhi1-DR-Typhi2-DR-Typhi3-DR-Typhi4-DR-Typhi5-DR15-Typhi6-DR64-DR	DR27-EntB0var1-DR	P1	a2,b10	1	64	4722680	145308
ERR2663561	Bangladesh	Uncertain	ST1	d	ND	4.3.1.3	DR1A1-Typhi1-DR-Typhi2-DR-Typhi3-DR-Typhi4-DR-Typhi5-DR15-Typhi6-DR64-DR	DR27-EntB0var1-DR	P1	a2	1	69	4814627	149398
ERR2663562	Bangladesh	Uncertain	ST1	d	ND	4.3.1	DR1A1-Typhi1-DR-Typhi2-DR-Typhi3-DR-Typhi4-DR-Typhi5-DR15-Typhi6-DR64-DR	DR27-EntB0var1-DR	P1	a2	1	64	4722586	149395
ERR2663563	Bangladesh	Uncertain	ST1	d	ND	4.3.1.1	DR1A1-Typhi1-DR-Typhi2-DR-Typhi3-DR-Typhi4-DR-Typhi5-DR15-Typhi6-DR64-DR	DR27-EntB0var1-DR	P1	a2	2	72	4851672	149519
ERR2663564	Bangladesh	Uncertain	ST1	d	ND	4.3.1.3	DR1A1-Typhi1-DR-Typhi2-DR-Typhi3-DR-Typhi4-DR-Typhi5-DR15-Typhi6-DR64-DR	DR27-EntB0var1-DR	P1	a2	1	80	4934445	149484
ERR2663565	Bangladesh	Uncertain	ST1	d	ND	4.3.1.1	DR1A1-Typhi1-DR-Typhi2-DR-Typhi3-DR-Typhi4-DR-Typhi5-DR15-Typhi6-DR64-DR	DR27-EntB0var1-DR	P1	a2,b9	1	65	4844683	149519
ERR2663566	Bangladesh	Uncertain	ST2	d	ND	3.3.2	DR1A1-Typhi1-DR-Typhi2-DR-Typhi3-DR-Typhi4-DR-Typhi5-DR15-Typhi6-DR64-DR	DR27-EntB0var1-DR	P1	a2	2	67	4842442	171934
ERR2663567	Bangladesh	Uncertain	ST1	d	ND	4.3.1.1	DR1A1-Typhi1-DR-Typhi2-DR-Typhi3-DR-Typhi4-DR-Typhi5-DR15-Typhi6-DR64-DR	DR27-EntB0var1-DR	P1	a2	1	72	4852952	153736
ERR2663568	Bangladesh	Uncertain	ST1	d	ND	4.3.1	DR1A1-Typhi1-DR-Typhi2-DR-Typhi3-DR-Typhi4-DR-Typhi5-DR15-Typhi6-DR64-DR	DR27-EntB0var1-DR	P1	a2	1	66	4722994	149395
ERR2663569	Bangladesh	Uncertain	ST1	d	ND	4.3.1.1	DR1A1-Typhi1-DR-Typhi2-DR-Typhi3-DR-Typhi4-DR-Typhi5-DR15-Typhi6-DR64-DR	DR27-EntB0var1-DR	P1	a2	1	67	4845110	149519
ERR2663570	Bangladesh	Uncertain	ST1	d	ND	4.3.1	DR1A1-Typhi1-DR-Typhi2-DR-Typhi3-DR-Typhi4-DR-Typhi5-DR15-Typhi6-DR64-DR	DR27-EntB0var1-DR	P1	a2	1	62	4722758	153736
ERR2663571	Bangladesh	Uncertain	ST1	d	ND	4.3.1.1	DR1A1-Typhi1-DR-Typhi2-DR-Typhi3-DR-Typhi4-DR-Typhi5-DR15-Typhi6-DR64-DR	DR27-EntB0var1-DR	P1	a2	1	62	4712927	172019
ERR2663572	Bangladesh	Uncertain	ST1	d	ND	4.3.1	DR1A1-Typhi1-DR-Typhi2-DR-Typhi3-DR-Typhi4-DR-Typhi5-DR15-Typhi6-DR64-DR	DR27-EntB0var1-DR	P1	a2	1	62	4722759	149395
ERR2663573	Bangladesh	Uncertain	ST1	d	ND	4.3.1.3	DR1A1-Typhi1-DR-Typhi2-DR-Typhi3-DR-Typhi4-DR-Typhi5-DR15-Typhi6-DR64-DR	DR27-EntB0var1-DR	P1	a2	1	80	5041643	149519
ERR2663574	Bangladesh	Uncertain	ST1	d	ND	4.3.1.1	DR1A1-Typhi1-DR-Typhi2-DR-Typhi3-DR-Typhi4-DR-Typhi5-DR15-Typhi6-DR64-DR	DR27-EntB0var1-DR	P1	a2,b5	1	75	4753095	149398
ERR2663575	Bangladesh	Uncertain	ST1	d	ND	4.3.1.1	DR1A1-Typhi1-DR-Typhi2-DR-Typhi3-DR-Typhi4-DR-Typhi5-DR15-Typhi6-DR64-DR	DR27-EntB0var1-DR	P1	a2	1	72	4855555	149519
ERR2663576	Bangladesh	Uncertain	ST1	d	ND	4.3.1.1	DR1A1-Typhi1-DR-Typhi2-DR-Typhi3-DR-Typhi4-DR-Typhi5-DR15-Typhi6-DR64-DR	DR27-EntB0var1-DR	P1	a2	1	71	4745362	171934
ERR2663577	Bangladesh	Uncertain	ST1	d	ND	4.3.1.1	DR1A1-Typhi1-DR-Typhi2-DR-Typhi3-DR-Typhi4-DR-Typhi5-DR15-Typhi6-DR64-DR	DR27-EntB0var1-DR	P1	a2	2	76	4851895	149519
ERR2663578	Bangladesh	Uncertain	ST1	d	ND	4.3.1.1	DR1A1-Typhi1-DR-Typhi2-DR-Typhi3-DR-Typhi4-DR-Typhi5-DR15-Typhi6-DR64-DR	DR27-EntB0var1-DR	P1	a2	2	70	4852141	153736
ERR2663579	Bangladesh	Uncertain	ST1	d	ND	4.3.1	DR1A1-Typhi1-DR-Typhi2-DR-Typhi3-DR-Typhi4-DR-Typhi5-DR15-Typhi6-DR64-DR	DR27-EntB0var1-DR	P1	a2	1	65	4722219	153699
ERR2663580	Bangladesh	Uncertain	ST1	d	ND	4.3.1.3	DR1A1-Typhi1-DR-Typhi2-DR-Typhi3-DR-Typhi4-DR-Typhi5-DR15-Typhi6-DR64-DR	DR27-EntB0var1-DR	P1	a2,b12	1	84	4935266	143659
ERR2663581	Bangladesh	Uncertain	ST1	d	ND	4.3.1.1	DR1A1-Typhi1-DR-Typhi2-DR-Typhi3-DR-Typhi4-DR-Typhi5-DR-Typhi6-DR64-DR	DR27-EntB0var1-DR	P11	a2	2	60	4720664	172029
ERR2663582	Bangladesh	Uncertain	ST1	d	ND	4.3.1.3	DR1A1-Typhi1-DR-Typhi2-DR-Typhi3-DR-Typhi4-DR-Typhi5-DR15-Typhi6-DR64-DR	DR27-EntB0var1-DR	P1	a2,b9	1	84	4934918	143659
ERR2663583	Bangladesh	Uncertain	ST1	d	ND	Not determined	DR1A1-Typhi1-DR-Typhi2-DR-Typhi3-DR-Typhi4-DR-Typhi5-DR15-Typhi6-DR64-DR	DR27-EntB0var1-DR	P1	a2	2	69	4744785	153736
ERR2663584	Bangladesh	Uncertain	ST1	d	ND	4.3.1.1	DR1A1-Typhi1-DR-Typhi2-DR-Typhi3-DR-Typhi4-DR-Typhi5-DR15-Typhi6-DR64-DR	DR27-EntB0var1-DR	P1	a2	2	78	4745307	149519
ERR2663585	Bangladesh	Uncertain	ST2	d	ND	3.3.2.Bd1	DR1A1-Typhi1-DR-Typhi2-DR-Typhi3-DR-Typhi4-DR-Typhi5-DR15-Typhi6-DR	DR27-EntB0var1-DR	P3	a2,b12	1	94	4937948	151257
ERR2663586	Bangladesh	Uncertain	ST1	d	ND	4.3.1.2	DR1A1-Typhi1-DR-Typhi2-DR-Typhi3-DR-Typhi4-DR-Typhi5-DR15-Typhi6-DR64-DR	DR27-EntB0var1-DR	P1	a2	1	79	4933729	149519
ERR2663587	Bangladesh	Uncertain	ST1	d	ND	4.3.1.1	DR1A1-Typhi1-DR-Typhi2-DR-Typhi3-DR-Typhi4-DR-Typhi5-DR15-Typhi6-DR64-DR	DR27-EntB0var1-DR	P1	a2	2	76	4852596	149519
ERR2663589	Bangladesh	Uncertain	ST2	d	1.5	Not determined	DR1A1-Typhi1-DR-Typhi2-DR-Typhi3-DR-Typhi4-DR-Typhi5-DR15-Typhi6-DR	DR27-EntB0var1-DR	P3	a2	1	137	4937085	147475	Traces of S. enterica serovar Paratyphi A
ERR2663590	Bangladesh	Uncertain	ST1	d	ND	4.3.1.2	DR1A1-Typhi1-DR-Typhi2-DR-Typhi3-DR-Typhi4-DR-Typhi5-DR15-Typhi6-DR64-DR	DR27-EntB0var1-DR	P1	a2	1	87	4934428	149396
ERR2663591	Bangladesh	Uncertain	ST1	d	ND	4.3.1.1	DR1A1-Typhi1-DR-Typhi2-DR-Typhi3-DR-Typhi4-DR-Typhi5-DR15-Typhi6-DR64-DR	DR27-EntB0var1-DR	P1	a2	1	67	4844905	149519
ERR2663592	Bangladesh	Uncertain	ST1	d	ND	4.3.1.3	DR1A1-Typhi1-DR-Typhi2-DR-Typhi3-DR-Typhi4-DR-Typhi5-DR15-Typhi6-DR64-DR	DR27-EntB0var1-DR	P1	a2	1	77	4934477	149395
ERR2663593	Bangladesh	Uncertain	ST1	d	ND	4.3.1	DR1A1-Typhi1-DR-Typhi2-DR-Typhi3-DR-Typhi4-DR-Typhi5-DR15-Typhi6-DR64-DR	DR27-EntB0var1-DR	P1	a2	1	64	4724867	149395
ERR2663594	Bangladesh	Uncertain	ST1	d	ND	4.3.1.1	DR1A1-Typhi1-DR-Typhi2-DR-Typhi3-DR-Typhi4-DR-Typhi5-DR15-Typhi6-DR64-DR	DR27-EntB0var1-DR	P1	a2	1	68	4852208	172029
ERR2663595	Bangladesh	Uncertain	ST1	d	ND	4.3.1.3	DR1A1-Typhi1-DR-Typhi2-DR-Typhi3-DR-Typhi4-DR-Typhi5-DR15-Typhi6-DR64-DR	DR27-EntB0var1-DR	P1	a2	1	81	4935232	149519
ERR2663596	Bangladesh	Uncertain	ST2	d	ND	2.1.7	DR1A1-Typhi1-DR-Typhi2-DR-Typhi3-DR-Typhi4-DR-Typhi5-DR15-Typhi6-DR64-DR	DR27-EntB0var1-DR	P1	a2	1	65	4732958	183382
ERR2663597	Bangladesh	Uncertain	ST1	d	ND	4.3.1.1	DR1A1-Typhi1-DR-Typhi2-DR-Typhi3-DR-Typhi4-DR-Typhi5-DR15-Typhi6-DR64-DR	DR27-EntB0var1-DR	P1	a2,b12	1	82	4852350	144782
ERR2663598	Bangladesh	Uncertain	ST1	d	ND	4.3.1.1	DR1A1-Typhi1-DR-Typhi2-DR-Typhi3-DR-Typhi4-DR-Typhi5-DR15-Typhi6-DR64-DR	DR27-EntB0var1-DR	P1	a2	2	77	4851615	144746
ERR2663599	Bangladesh	Uncertain	ST1	d	ND	4.3.1.1	DR1A1-Typhi1-DR-Typhi2-DR-Typhi3-DR-Typhi4-DR-Typhi5-DR15-Typhi6-DR64-DR	DR27-EntB0var1-DR	P1	a2	1	71	4845120	149519
ERR2663600	Bangladesh	Uncertain	ST2	d	ND	3.3.2.Bd2	DR1A1-Typhi1-DR-Typhi2-DR-Typhi3-DR-Typhi4-DR-Typhi5-DR15-Typhi6-DR64-DR	DR27-EntB0var1-DR	P1	a2	1	95	4896288	153718
ERR2663601	Bangladesh	Uncertain	ST2	d	ND	3.3.2.Bd1	DR1A1-Typhi1-DR-Typhi2-DR-Typhi3-DR-Typhi4-DR-Typhi5-DR15-Typhi6-DR	DR27-EntB0var1-DR	P3	a2	1	90	4897291	151259
ERR2663602	Bangladesh	Uncertain	ST1	d	ND	4.3.1.3	DR1A1-Typhi1-DR-Typhi2-DR-Typhi3-DR-Typhi4-DR-Typhi5-DR15-Typhi6-DR64-DR	DR27-EntB0var1-DR	P1	a2,b12	1	73	4813170	149395
ERR2663603	Bangladesh	Uncertain	ST1	d	ND	4.3.1.1	DR1A1-Typhi1-DR-Typhi2-DR-Typhi3-DR-Typhi4-DR-Typhi5-DR15-Typhi6-DR64-DR	DR27-EntB0var1-DR	P1	a2,b9	2	75	4743900	144724
ERR2663604	Bangladesh	Uncertain	ST1	d	ND	4.3.1.3	DR1A1-Typhi1-DR-Typhi2-DR-Typhi3-DR-Typhi4-DR-Typhi5-DR15-Typhi6-DR64-DR	DR27-EntB0var1-DR	P1	a2	1	68	4812075	153736
ERR2663605	Bangladesh	Uncertain	ST1	d	ND	4.3.1.3	DR1A1-Typhi1-DR-Typhi2-DR-Typhi3-DR-Typhi4-DR-Typhi5-DR15-Typhi6-DR64-DR	DR27-EntB0var1-DR	P1	a2	2	91	4931064	144664
ERR2663606	Bangladesh	Uncertain	ST2	d	ND	3.3.2	DR1A1-Typhi1-DR-Typhi2-DR-Typhi3-DR-Typhi4-DR-Typhi5-DR15-Typhi6-DR64-DR	DR27-EntB0var1-DR	P1	a5	1	71	4837209	149360
ERR2663607	Bangladesh	Uncertain	ST2	d	ND	3.2.2	DR1A1-Typhi1-DR-Typhi2-DR-Typhi3-DR-Typhi4-DR-Typhi6-DR64-DR	DR27-EntB0var1-DR	P2	a2	2	69	4733983	149998
ERR2663608	Bangladesh	Uncertain	ST1	d	ND	4.3.1.3	DR1A1-Typhi1-DR-Typhi2-DR-Typhi3-DR-Typhi4-DR-Typhi5-DR15-Typhi6-DR64-DR	DR27-EntB0var1-DR	P1	a2,b10	1	64	4813691	149519
ERR2663609	Bangladesh	Uncertain	ST1	d	ND	4.3.1.1	DR1A1-Typhi1-DR-Typhi2-DR-Typhi3-DR-Typhi4-DR-Typhi5-DR15-Typhi6-DR64-DR	DR27-EntB0var1-DR	P1	a2	1	74	4743932	149519
ERR2663610	Bangladesh	Uncertain	ST1	d	ND	4.3.1.3	DR1A1-Typhi1-DR-Typhi2-DR-Typhi3-DR-Typhi4-DR-Typhi5-DR15-Typhi6-DR64-DR	DR27-EntB0var1-DR	P1	a5,b12	2	68	4814323	153736
ERR2663611	Bangladesh	Uncertain	ST2	d	ND	3.2.2	DR1A1-Typhi1-DR-Typhi2-DR-Typhi3-DR-Typhi4-DR-Typhi6-DR64-DR	DR27-EntB0var1-DR	P2	a2	1	72	4735202	149395
ERR2663612	Bangladesh	Uncertain	ST1	d	ND	4.3.1.1	DR1A1-Typhi1-DR-Typhi2-DR-Typhi3-DR-Typhi4-DR-Typhi5-DR15-Typhi6-DR64-DR	DR27-EntB0var1-DR	P1	a2,b1	2	73	4845787	149519
ERR2663613	Bangladesh	Uncertain	ST1	d	ND	4.3.1.3	DR1A1-Typhi1-DR-Typhi2-DR-Typhi3-DR-Typhi4-DR-Typhi5-DR15-Typhi6-DR64-DR	DR27-EntB0var1-DR	P1	a2	2	94	5042784	124220
ERR2663614	Bangladesh	Uncertain	ST1	d	ND	4.3.1.1	DR1A1-Typhi1-DR-Typhi2-DR-Typhi3-DR-Typhi4-DR-Typhi5-DR15-Typhi6-DR64-DR	DR27-EntB0var1-DR	P1	a2,b12	2	77	4852197	144782
ERR2663615	Bangladesh	Uncertain	ST2209	d	ND	2.3.3	DR1A1-Typhi1-DR-Typhi2-DR-Typhi3-DR-Typhi4-DR-Typhi5-DR15-Typhi6-DR64-DR64-DR	DR27-EntB0var1-DR	P4	a2,b12	1	69	4718155	144774
ERR2663616	Bangladesh	Uncertain	ST1	d	ND	4.3.1.1	DR1A1-Typhi1-DR-Typhi2-DR-Typhi3-DR-Typhi4-DR-Typhi5-DR15-Typhi6-DR64-DR	DR27-EntB0var1-DR	P1	a2	1	73	4852142	145852
ERR2663617	Bangladesh	Uncertain	ST1	d	ND	4.3.1.1	DR1A1-Typhi1-DR-Typhi2-DR-Typhi3-DR-Typhi4-DR-Typhi5-DR15-Typhi6-DR64-DR	DR27-EntB0var1-DR	P1	a2	1	68	4850865	172029
ERR2663618	Bangladesh	Uncertain	ST1	d	ND	4.3.1.1	DR1A1-Typhi1-DR-Typhi2-DR-Typhi3-DR-Typhi4-DR-Typhi5-DR15-Typhi6-DR64-DR	DR27-EntB0var1-DR	P1	a2	1	70	4845315	153736
ERR2663619	Bangladesh	Uncertain	ST1	d	ND	4.3.1.1	DR1A1-Typhi1-DR-Typhi2-DR-Typhi3-DR-Typhi4-DR-Typhi5-DR15-Typhi6-DR64-DR	DR27-EntB0var1-DR	P1	a2	2	83	4851873	144746
ERR2663620	Bangladesh	Uncertain	ST1	d	ND	4.3.1.1	DR1A1-Typhi1-DR-Typhi2-DR-Typhi3-DR-Typhi4-DR-Typhi5-DR15-Typhi6-DR64-DR	DR27-EntB0var1-DR	P1	a2	1	78	4851149	149484
ERR2663621	Bangladesh	Uncertain	ST2	d	ND	3.3.2.Bd2	DR1A1-Typhi1-DR-Typhi2-DR-Typhi3-DR-Typhi4-DR-Typhi5-DR15-Typhi6-DR64-DR	DR27-EntB0var1-DR	P1	a2,b12	1	70	4837965	151257
ERR2663622	Bangladesh	Uncertain	ST1	d	ND	4.3.1.1	DR1A1-Typhi1-DR-Typhi2-DR-Typhi3-DR-Typhi4-DR-Typhi5-DR15-Typhi6-DR64-DR	DR27-EntB0var1-DR	P1	a5	1	73	4850499	153736
ERR2663623	Bangladesh	Uncertain	ST2	d	ND	3.2.2	DR1A1-Typhi1-DR-Typhi2-DR-Typhi3-DR-Typhi4-DR-Typhi6-DR64-DR	DR27-EntB0var1-DR	P2	a2	1	72	4735453	144781
ERR2663624	Bangladesh	Uncertain	ST1	d	ND	4.3.1.1	DR1A1-Typhi1-DR-Typhi2-DR-Typhi3-DR-Typhi4-DR-Typhi5-DR15-Typhi6-DR64-DR	DR27-EntB0var1-DR	P1	a5,b12	1	79	4852486	149519
ERR2663625	Bangladesh	Uncertain	ST2	d	ND	3.2.2	DR1A1-Typhi1-DR-Typhi2-DR-Typhi3-DR-Typhi4-DR-Typhi6-DR64-DR	DR27-EntB0var1-DR	P2	a2	1	73	4735380	149399
ERR2663626	Bangladesh	Uncertain	ST1	d	ND	4.3.1.1	DR1A1-Typhi1-DR-Typhi2-DR-Typhi3-DR-Typhi4-DR-Typhi5-DR15-Typhi6-DR64-DR	DR27-EntB0var1-DR	P1	a2	1	81	4852319	144782
ERR2663627	Bangladesh	Uncertain	ST2	d	ND	2.0.0	DR1A1-Typhi1-DR-Typhi2-DR-Typhi3-DR-Typhi4-DR-Typhi5-DR15-Typhi6-DR64-DR	DR27-EntB0var1-DR	P1	a2	1	73	4715367	149393
ERR2663628	Bangladesh	Uncertain	ST1	d	ND	4.3.1.1	DR1A1-Typhi1-DR-Typhi2-DR-Typhi3-DR-Typhi4-DR-Typhi5-DR15-Typhi6-DR64-DR	DR27-EntB0var1-DR	P1	a2,b12	2	82	4852511	144782
ERR2663629	Bangladesh	Uncertain	ST1	d	ND	4.3.1.1	DR1A1-Typhi1-DR-Typhi2-DR-Typhi3-DR-Typhi4-DR-Typhi5-DR15-Typhi6-DR64-DR	DR27-EntB0var1-DR	P1	a2	1	75	4745218	149519
ERR2663630	Bangladesh	Uncertain	ST1	d	ND	4.3.1.1	DR1A1-Typhi1-DR-Typhi2-DR-Typhi3-DR-Typhi4-DR-Typhi5-DR15-Typhi6-DR64-DR	DR27-EntB0var1-DR	P1	a2,b12	1	75	4850809	145852
ERR2663631	Bangladesh	Uncertain	ST1	d	ND	4.3.1.3	DR1A1-Typhi1-DR-Typhi2-DR-Typhi3-DR-Typhi4-DR-Typhi5-DR15-Typhi6-DR64-DR	DR27-EntB0var1-DR	P1	a2	2	72	4814960	144782
ERR2663632	Bangladesh	Uncertain	ST1	d	ND	4.3.1.1	DR1A1-Typhi1-DR-Typhi2-DR-Typhi3-DR-Typhi4-DR-Typhi5-DR15-Typhi6-DR64-DR	DR27-EntB0var1-DR	P1	a2	2	82	4851468	149395
ERR2663633	Bangladesh	Uncertain	ST2	d	ND	3.3.2.Bd2	DR1A1-Typhi1-DR-Typhi2-DR-Typhi3-DR-Typhi4-DR-Typhi5-DR15-Typhi6-DR64-DR	DR27-EntB0var1-DR	P1	a2	2	68	4837027	149395
ERR2663634	Bangladesh	Uncertain	ST1	d	ND	4.3.1.1	DR1A1-Typhi1-DR-Typhi2-DR-Typhi3-DR-Typhi4-DR-Typhi5-DR15-Typhi6-DR64-DR	DR27-EntB0var1-DR	P1	a2,b12	2	87	4851215	143659
ERR2663635	Bangladesh	Uncertain	ST1	d	ND	4.3.1.1	DR1A1-Typhi1-DR-Typhi2-DR-Typhi3-DR-Typhi4-DR-Typhi5-DR15-Typhi6-DR64-DR	DR27-EntB0var1-DR	P1	a2,b12	2	77	4744724	149519
ERR2663636	Bangladesh	Uncertain	ST1	d	ND	4.3.1.1	DR1A1-Typhi1-DR-Typhi2-DR-Typhi3-DR-Typhi4-DR-Typhi5-DR15-Typhi6-DR64-DR	DR27-EntB0var1-DR	P1	a2	2	73	4745744	149395
ERR2663637	Bangladesh	Uncertain	ST1	d	ND	4.3.1.1	DR1A1-Typhi1-DR-Typhi2-DR-Typhi3-DR-Typhi4-DR-Typhi5-DR15-Typhi6-DR64-DR	DR27-EntB0var1-DR	P1	a2	1	82	4851924	149395
ERR2663638	Bangladesh	Uncertain	ST1	d	ND	4.3.1.1	DR1A1-Typhi1-DR-Typhi2-DR-Typhi3-DR-Typhi4-DR-Typhi5-DR15-Typhi6-DR64-DR	DR27-EntB0var1-DR	P1	a2	2	77	4745000	149519
ERR2663639	Bangladesh	Uncertain	ST1	d	ND	4.3.1.1	DR1A1-Typhi1-DR-Typhi2-DR-Typhi3-DR-Typhi4-DR-Typhi5-DR15-Typhi6-DR64-DR	DR27-EntB0var1-DR	P1	a2,b10	1	75	4844719	144782
ERR2663640	Bangladesh	Uncertain	ST1	d	ND	4.3.1.1	DR1A1-Typhi1-DR-Typhi2-DR-Typhi3-DR-Typhi4-DR-Typhi5-DR15-Typhi6-DR64-DR	DR27-EntB0var1-DR	P1	a2	1	73	4845294	144782
ERR2663641	Bangladesh	Uncertain	ST2	d	ND	3.3.2	DR1A1-Typhi1-DR-Typhi2-DR-Typhi3-DR-Typhi4-DR-Typhi5-DR15-Typhi6-DR64-DR	DR27-EntB0var1-DR	P1	a2	1	75	4729298	147381
ERR2663642	Bangladesh	Uncertain	ST1	d	ND	4.3.1.1	DR1A1-Typhi1-DR-Typhi2-DR-Typhi3-DR-Typhi4-DR-Typhi5-DR15-Typhi6-DR64-DR	DR27-EntB0var1-DR	P1	a2	1	65	4721137	149395
ERR2663643	Bangladesh	Uncertain	ST1	d	ND	4.1.0	DR1A1-Typhi1-DR-Typhi2-DR-Typhi3-DR-Typhi4-DR-Typhi5-DR15-Typhi6-DR64-DR	DR27-EntB0var1-DR	P1	a2	1	71	4733963	144782
ERR2663644	Bangladesh	Uncertain	ST1	d	ND	4.3.1.1	DR1A1-Typhi1-DR-Typhi2-DR-Typhi3-DR-Typhi4-DR-Typhi5-DR15-Typhi6-DR64-DR	DR27-EntB0var1-DR	P1	a5	1	66	4844502	153737
ERR2663645	Bangladesh	Uncertain	ST2	d	ND	3.2.2	DR1A1-Typhi1-DR-Typhi2-DR-Typhi3-DR-Typhi4-DR-Typhi6-DR64-DR	DR27-EntB0var1-DR	P2	a2	2	65	4734287	153724
ERR2663646	Bangladesh	Uncertain	ST1	d	ND	3.0.0	DR1A1-Typhi1-DR-Typhi2-DR-Typhi3-DR-Typhi4-DR-Typhi5-DR15-Typhi6-DR64-DR	DR27-EntB0var1-DR	P1	a2,b12	1	69	4739443	149398
ERR2663647	Bangladesh	Uncertain	ST1	d	ND	4.3.1.1	DR1A1-Typhi1-DR-Typhi2-DR-Typhi3-DR-Typhi4-DR-Typhi5-DR15-Typhi6-DR64-DR	DR27-EntB0var1-DR	P1	a2	2	72	4845468	149395
ERR2663648	Bangladesh	Uncertain	ST2	d	ND	3.3.2.Bd1	DR1A1-Typhi1-DR-Typhi2-DR-Typhi3-DR-Typhi4-DR-Typhi5-DR15-Typhi6-DR	DR27-EntB0var1-DR	P3	a2,b12	1	84	4901991	147382
ERR2663649	Bangladesh	Uncertain	ST1	d	ND	4.3.1.1	DR1A1-Typhi1-DR-Typhi2-DR-Typhi3-DR-Typhi4-DR-Typhi5-DR15-Typhi6-DR64-DR	DR27-EntB0var1-DR	P1	a2	1	83	4852681	144782
ERR2663650	Bangladesh	Uncertain	ST1	d	ND	4.3.1.1	DR1A1-Typhi1-DR-Typhi2-DR-Typhi3-DR-Typhi4-DR-Typhi5-DR15-Typhi6-DR64-DR	DR27-EntB0var1-DR	P1	a2,b12	1	77	4743344	149484
ERR2663651	Bangladesh	Uncertain	ST2	d	ND	2.0.0	DR1A1-Typhi1-DR-Typhi2-DR-Typhi3-DR-Typhi4-DR-Typhi5-DR15-Typhi6-DR64-DR	DR27-EntB0var1-DR	P1	a2	2	68	4721075	153731
ERR2663652	Bangladesh	Uncertain	ST1	d	ND	4.3.1.1	DR1A1-Typhi1-DR-Typhi2-DR-Typhi3-DR-Typhi4-DR-Typhi5-DR15-Typhi6-DR64-DR	DR27-EntB0var1-DR	P1	a2,b12	1	82	4844675	144782
ERR2663653	Bangladesh	Uncertain	ST1	d	ND	4.3.1.1	DR1A1-Typhi1-DR-Typhi2-DR-Typhi3-DR-Typhi4-DR-Typhi5-DR15-Typhi6-DR64-DR	DR27-EntB0var1-DR	P1	a2	2	78	4845566	144772
ERR2663654	Bangladesh	Uncertain	ST2	d	ND	3.3.2.Bd1	DR1A1-Typhi1-DR-Typhi2-DR-Typhi3-DR-Typhi4-DR-Typhi5-DR15-Typhi6-DR	DR27-EntB0var1-DR	P3	a2,b12	1	84	4897383	147423
ERR2663655	Bangladesh	Uncertain	ST1	d	ND	4.3.1.1	DR1A1-Typhi1-DR-Typhi2-DR-Typhi3-DR-Typhi4-DR-Typhi5-DR15-Typhi6-DR64-DR	DR27-EntB0var1-DR	P1	a2	2	72	4829223	149519
ERR2663656	Bangladesh	Uncertain	ST1	d	ND	4.3.1.1	DR1A1-Typhi1-DR-Typhi2-DR-Typhi3-DR-Typhi4-DR-Typhi5-DR15-Typhi6-DR64-DR	DR27-EntB0var1-DR	P1	a2	2	85	4851807	144658
ERR2663657	Bangladesh	Uncertain	ST1	d	ND	4.3.1.1	DR1A1-Typhi1-DR-Typhi2-DR-Typhi3-DR-Typhi4-DR-Typhi5-DR15-Typhi6-DR64-DR	DR27-EntB0var1-DR	P1	a2,b12	2	72	4845469	149519
ERR2663658	Bangladesh	Uncertain	ST1	d	ND	4.3.1.1	DR1A1-Typhi1-DR-Typhi2-DR-Typhi3-DR-Typhi4-DR-Typhi5-DR15-Typhi6-DR64-DR	DR27-EntB0var1-DR	P1	a2	2	76	4851960	144782
ERR2663659	Bangladesh	Uncertain	ST1	d	ND	4.3.1.3	DR1A1-Typhi1-DR-Typhi2-DR-Typhi3-DR-Typhi4-DR-Typhi5-DR15-Typhi6-DR64-DR	DR27-EntB0var1-DR	P1	a2,b10	1	71	4811788	153699
ERR2663660	Bangladesh	Uncertain	ST1	d	ND	4.3.1.3	DR1A1-Typhi1-DR-Typhi2-DR-Typhi3-DR-Typhi4-DR-Typhi5-DR15-Typhi6-DR64-DR	DR27-EntB0var1-DR	P1	a2	1	69	4814956	149519
ERR2663661	Bangladesh	Uncertain	ST2	d	ND	2.0.1	DR1A1-Typhi1-DR-Typhi2-DR-Typhi3-DR-Typhi4-DR-Typhi5-DR15-Typhi6-DR64-DR	DR27-EntB0var1-DR	P1	a5	1	70	4729234	150966
ERR2663662	Bangladesh	Uncertain	ST2	d	ND	3.2.2	DR1A1-Typhi1-DR-Typhi2-DR-Typhi3-DR-Typhi4-DR-Typhi6-DR64-DR	DR27-EntB0var1-DR	P2	a2	1	73	4734649	145301
ERR2663663	Bangladesh	Uncertain	ST1	d	ND	4.3.1.3	DR1A1-Typhi1-DR-Typhi2-DR-Typhi3-DR-Typhi4-DR-Typhi5-DR15-Typhi6-DR64-DR	DR27-EntB0var1-DR	P1	a2	1	67	4814679	153736
ERR2663664	Bangladesh	Uncertain	ST2209	d	ND	2.3.3	DR1A1-Typhi1-DR-Typhi2-DR-Typhi3-DR-Typhi4-DR-Typhi5-DR15-Typhi6-DR64-DR64-DR	DR27-EntB0var1-DR	P4	a5	1	71	4717906	153730
ERR2663665	Bangladesh	Uncertain	ST2	d	ND	3.2.2	DR1A1-Typhi1-DR-Typhi2-DR-Typhi3-DR-Typhi4-DR-Typhi6-DR64-DR	DR27-EntB0var1-DR	P2	a2	1	74	4734373	149395
ERR2663666	Bangladesh	Uncertain	ST1	d	ND	4.3.1.1	DR1A1-Typhi1-DR-Typhi2-DR-Typhi3-DR-Typhi4-DR-Typhi5-DR15-Typhi6-DR64-DR	DR27-EntB0var1-DR	P1	a2	2	76	4852617	153736
ERR2663667	Bangladesh	Uncertain	ST1	d	ND	4.3.1.1	DR1A1-Typhi1-DR-Typhi2-DR-Typhi3-DR-Typhi4-DR-Typhi5-DR15-Typhi6-DR64-DR	DR27-EntB0var1-DR	P1	a2	1	78	4744752	149519
ERR2663668	Bangladesh	Uncertain	ST1	d	ND	4.3.1.1	DR1A1-Typhi1-DR-Typhi2-DR-Typhi3-DR-Typhi4-DR-Typhi5-DR15-Typhi6-DR64-DR	DR27-EntB0var1-DR	P1	a2	2	69	4847200	153736
ERR2663669	Bangladesh	Uncertain	ST1	d	ND	4.3.1.1	DR1A1-Typhi1-DR-Typhi2-DR-Typhi3-DR-Typhi4-DR-Typhi5-DR15-Typhi6-DR64-DR	DR27-EntB0var1-DR	P1	a2,b12	1	77	4849243	149359
ERR2663670	Bangladesh	Uncertain	ST1	d	ND	4.3.1.1	DR1A1-Typhi1-DR-Typhi2-DR-Typhi3-DR-Typhi4-DR-Typhi5-DR15-Typhi6-DR64-DR	DR27-EntB0var1-DR	P1	a2	2	80	4852234	149395
ERR2663671	Bangladesh	Uncertain	ST2	d	ND	3.3.2	DR1A1-Typhi1-DR-Typhi2-DR-Typhi3-DR-Typhi4-DR-Typhi5-DR15-Typhi6-DR64-DR	DR27-EntB0var1-DR	P1	a2	1	85	4777816	144907
ERR2663672	Bangladesh	Uncertain	ST2	d	ND	2.0.0	DR1A1-Typhi1-DR-Typhi2-DR-Typhi3-DR-Typhi4-DR-Typhi5-DR15-Typhi6-DR64-DR	DR27-EntB0var1-DR	P1	a2	1	64	4712890	151224
ERR2663673	Bangladesh	Uncertain	ST2	d	ND	2.0.0	DR1A1-Typhi1-DR-Typhi2-DR-Typhi3-DR-Typhi4-DR-Typhi5-DR15-Typhi6-DR64-DR	DR27-EntB0var1-DR	P1	a2	2	70	4713942	153731
ERR2663674	Bangladesh	Uncertain	ST1	d	ND	4.3.1.1	DR1A1-Typhi1-DR-Typhi2-DR-Typhi3-DR-Typhi4-DR-Typhi5-DR15-Typhi6-DR64-DR	DR27-EntB0var1-DR	P1	a2	1	77	4851787	153736
ERR2663675	Bangladesh	Uncertain	ST1	d	ND	4.3.1.1	DR1A1-Typhi1-DR-Typhi2-DR-Typhi3-DR-Typhi4-DR-Typhi5-DR15-Typhi6-DR64-DR	DR27-EntB0var1-DR	P1	a5	1	79	4852444	144782
ERR2663676	Bangladesh	Uncertain	ST2	d	ND	3.2.2	DR1A1-Typhi1-DR-Typhi2-DR-Typhi3-DR-Typhi4-DR-Typhi6-DR64-DR	DR27-EntB0var1-DR	P2	a2	2	73	4735112	144781
ERR2663677	Bangladesh	Uncertain	ST1	d	ND	4.3.1.3	DR1A1-Typhi1-DR-Typhi2-DR-Typhi3-DR-Typhi4-DR-Typhi5-DR15-Typhi6-DR64-DR	DR27-EntB0var1-DR	P1	a2	2	68	4814518	153736
ERR2663678	Bangladesh	Uncertain	ST1	d	ND	4.3.1.3	DR1A1-Typhi1-DR-Typhi2-DR-Typhi3-DR-Typhi4-DR-Typhi5-DR15-Typhi6-DR64-DR	DR27-EntB0var1-DR	P1	a2,b12	1	90	5040817	143670
ERR2663679	Bangladesh	Uncertain	ST1	d	ND	4.3.1.1	DR1A1-Typhi1-DR-Typhi2-DR-Typhi3-DR-Typhi4-DR-Typhi5-DR15-Typhi6-DR64-DR	DR27-EntB0var1-DR	P1	a5	2	75	4852304	149395
ERR2663680	Bangladesh	Uncertain	ST2	d	ND	3.2.2	DR1A1-Typhi1-DR-Typhi2-DR-Typhi3-DR-Typhi4-DR-Typhi6-DR64-DR	DR27-EntB0var1-DR	P2	a2,b14	1	74	4734741	149395
ERR2663681	Bangladesh	Uncertain	ST1	d	ND	4.3.1.1	DR1A1-Typhi1-DR-Typhi2-DR-Typhi3-DR-Typhi4-DR-Typhi5-DR15-Typhi6-DR64-DR	DR27-EntB0var1-DR	P1	a2	3	75	4888871	149519
ERR2663682	Bangladesh	Uncertain	ST1	d	ND	4.3.1.3	DR1A1-Typhi1-DR-Typhi2-DR-Typhi3-DR-Typhi4-DR-Typhi5-DR15-Typhi6-DR64-DR	DR27-EntB0var1-DR	P1	a2	1	76	4816996	144867
ERR2663683	Bangladesh	Uncertain	ST1	d	ND	4.3.1.3	DR1A1-Typhi1-DR-Typhi2-DR-Typhi3-DR-Typhi4-DR-Typhi5-DR15-Typhi6-DR64-DR	DR27-EntB0var1-DR	P1	a2	1	73	4813320	149360
ERR2663684	Bangladesh	Uncertain	ST2	d	ND	2.0.0	DR1A1-Typhi1-DR-Typhi2-DR-Typhi3-DR-Typhi4-DR-Typhi5-DR15-Typhi6-DR64-DR	DR27-EntB0var1-DR	P1	a2,b10	2	70	4714612	145436
ERR2663685	Bangladesh	Uncertain	ST1	d	ND	4.3.1.3	DR1A1-Typhi1-DR-Typhi2-DR-Typhi3-DR-Typhi4-DR-Typhi5-DR15-Typhi6-DR64-DR	DR27-EntB0var1-DR	P1	a2	1	61	4813458	153736
ERR2663686	Bangladesh	Uncertain	ST1	d	ND	4.3.1.3	DR1A1-Typhi1-DR-Typhi2-DR-Typhi3-DR-Typhi4-DR-Typhi5-DR15-Typhi6-DR64-DR	DR27-EntB0var1-DR	P1	a2	1	66	4813421	153736
ERR2663687	Bangladesh	Uncertain	ST1	d	ND	4.3.1.1	DR1A1-Typhi1-DR-Typhi2-DR-Typhi3-DR-Typhi4-DR-Typhi5-DR15-Typhi6-DR64-DR	DR27-EntB0var1-DR	P1	a2,b12	1	72	4852114	149385
ERR2663688	Bangladesh	Uncertain	ST1	d	ND	4.3.1.1	DR1A1-Typhi1-DR-Typhi2-DR-Typhi3-DR-Typhi4-DR-Typhi5-DR15-Typhi6-DR64-DR	DR27-EntB0var1-DR	P1	a2,b12	2	79	4852279	144782
ERR2663689	Bangladesh	Uncertain	ST2	d	ND	3.3.2.Bd2	DR1A1-Typhi1-DR-Typhi2-DR-Typhi3-DR-Typhi4-DR-Typhi5-DR15-Typhi6-DR64-DR	DR27-EntB0var1-DR	P1	a2	2	73	4838151	153718
ERR2663690	Bangladesh	Uncertain	ST2	d	ND	3.3.2.Bd2	DR1A1-Typhi1-DR-Typhi2-DR-Typhi3-DR-Typhi4-DR-Typhi5-DR15-Typhi6-DR64-DR	DR27-EntB0var1-DR	P1	a2	2	66	4836812	153708
ERR2663691	Bangladesh	Uncertain	ST1	d	ND	4.3.1.1	DR1A1-Typhi1-DR-Typhi2-DR-Typhi3-DR-Typhi4-DR-Typhi5-DR15-Typhi6-DR64-DR	DR27-EntB0var1-DR	P1	a2	1	75	4851475	149360
ERR2663692	Bangladesh	Uncertain	ST2	d	ND	3.3.2.Bd1	DR1A1-Typhi1-DR-Typhi2-DR-Typhi3-DR-Typhi4-DR-Typhi5-DR15-Typhi6-DR	DR27-EntB0var1-DR	P3	a2,b12	1	78	4898908	162714
ERR2663693	Bangladesh	Uncertain	ST1	d	ND	4.3.1.3	DR1A1-Typhi1-DR-Typhi2-DR-Typhi3-DR-Typhi4-DR-Typhi5-DR15-Typhi6-DR64-DR	DR27-EntB0var1-DR	P1	a2,b12	1	70	4813975	149395
ERR2663694	Bangladesh	Uncertain	ST1	d	ND	4.3.1.1	DR1A1-Typhi1-DR-Typhi2-DR-Typhi3-DR-Typhi4-DR-Typhi5-DR15-Typhi6-DR64-DR	DR27-EntB0var1-DR	P1	a2	1	78	4853294	144782
ERR2663695	Bangladesh	Uncertain	ST2	d	ND	3.3.2.Bd2	DR1A1-Typhi1-DR-Typhi2-DR-Typhi3-DR-Typhi4-DR-Typhi5-DR15-Typhi6-DR64-DR	DR27-EntB0var1-DR	P1	a2	2	68	4837633	153718
ERR2663696	Bangladesh	Uncertain	ST1	d	ND	4.3.1.1	DR1A1-Typhi1-DR-Typhi2-DR-Typhi3-DR-Typhi4-DR-Typhi5-DR15-Typhi6-DR64-DR	DR27-EntB0var1-DR	P1	a2	2	73	4850920	153736
ERR2663697	Bangladesh	Uncertain	ST1	d	ND	4.3.1.3	DR1A1-Typhi1-DR-Typhi2-DR-Typhi3-DR-Typhi4-DR-Typhi5-DR15-Typhi6-DR64-DR	DR27-EntB0var1-DR	P1	a2	2	72	4721742	149395
ERR2663698	Bangladesh	Uncertain	ST1	d	ND	4.3.1.1	DR1A1-Typhi1-DR-Typhi2-DR-Typhi3-DR-Typhi4-DR-Typhi5-DR15-Typhi6-DR64-DR	DR27-EntB0var1-DR	P1	a2	2	77	4744352	146410
ERR2663699	Bangladesh	Uncertain	ST2	d	ND	3.3.2	DR1A1-Typhi1-DR-Typhi2-DR-Typhi3-DR-Typhi4-DR-Typhi5-DR15-Typhi6-DR64-DR	DR27-EntB0var1-DR	P1	a2	2	76	4846295	144776
ERR2663700	Bangladesh	Uncertain	ST2	d	ND	3.3.2.Bd2	DR1A1-Typhi1-DR-Typhi2-DR-Typhi3-DR-Typhi4-DR-Typhi5-DR15-Typhi6-DR64-DR	DR27-EntB0var1-DR	P1	a5	2	67	4729858	153718
ERR2663701	Bangladesh	Uncertain	ST2	d	ND	3.2.2	DR1A1-Typhi1-DR-Typhi2-DR-Typhi3-DR-Typhi4-DR-Typhi6-DR64-DR	DR27-EntB0var1-DR	P2	a2,b9,b10	2	69	4735396	149395
ERR2663702	Bangladesh	Uncertain	ST2	d	ND	2.2.0	DR1A1-Typhi1-DR-Typhi2-DR-Typhi3-DR-Typhi4-DR-Typhi5-DR15-Typhi6-DR64-DR	DR27-EntB0var1-DR	P1	a2,b10	1	65	4741151	153730
ERR2663703	Bangladesh	Uncertain	ST1	d	ND	4.3.1.3	DR1A1-Typhi1-DR-Typhi2-DR-Typhi3-DR-Typhi4-DR-Typhi5-DR15-Typhi6-DR64-DR	DR27-EntB0var1-DR	P1	a5	2	73	4817258	144867
ERR2663704	Bangladesh	Uncertain	ST2	d	ND	3.2.2	DR1A1-Typhi1-DR-Typhi2-DR-Typhi3-DR-Typhi4-DR-Typhi6-DR64-DR	DR27-EntB0var1-DR	P2	a2,b12	2	74	4735374	144679
ERR2663705	Bangladesh	Uncertain	ST2	d	ND	3.3.2	DR1A1-Typhi1-DR-Typhi2-DR-Typhi3-DR-Typhi4-DR-Typhi5-DR15-Typhi6-DR64-DR	DR27-EntB0var1-DR	P1	a2,b12	1	69	4730297	149295
ERR2663706	Bangladesh	Uncertain	ST2	d	ND	3.3.2.Bd1	DR1A1-Typhi1-DR-Typhi2-DR-Typhi3-DR-Typhi4-DR-Typhi5-DR15-Typhi6-DR	DR27-EntB0var1-DR	P3	a2,b12	3	89	4902474	147866
ERR2663707	Bangladesh	Uncertain	ST1	d	ND	4.3.1.3	DR1A1-Typhi1-DR-Typhi2-DR-Typhi3-DR-Typhi4-DR-Typhi5-DR15-Typhi6-DR64-DR	DR27-EntB0var1-DR	P1	a2	2	75	4814281	144651
ERR2663708	Bangladesh	Uncertain	ST1	d	ND	4.3.1.1	DR1A1-Typhi1-DR-Typhi2-DR-Typhi3-DR-Typhi4-DR-Typhi5-DR15-Typhi6-DR64-DR	DR27-EntB0var1-DR	P1	a5	1	73	4745179	149359
ERR2663709	Bangladesh	Uncertain	ST2	d	ND	3.2.2	DR1A1-Typhi1-DR-Typhi2-DR-Typhi3-DR-Typhi4-DR-Typhi6-DR64-DR	DR27-EntB0var1-DR	P2	a2	1	71	4734598	144781
ERR2663710	Bangladesh	Uncertain	ST1	d	ND	4.3.1.3	DR1A1-Typhi1-DR-Typhi2-DR-Typhi3-DR-Typhi4-DR-Typhi5-DR15-Typhi6-DR64-DR	DR27-EntB0var1-DR	P1	a2,b12	2	75	4814079	149519
ERR2663711	Bangladesh	Uncertain	ST1	d	ND	4.3.1.3	DR1A1-Typhi1-DR-Typhi2-DR-Typhi3-DR-Typhi4-DR-Typhi5-DR15-Typhi6-DR64-DR	DR27-EntB0var1-DR	P1	a2,b12	1	98	4937643	117949
ERR2663712	Bangladesh	Uncertain	ST1	d	ND	4.3.1.1	DR1A1-Typhi1-DR-Typhi2-DR-Typhi3-DR-Typhi4-DR-Typhi5-DR15-Typhi6-DR64-DR	DR27-EntB0var1-DR	P1	a2,b12	1	73	4852206	153747
ERR2663713	Bangladesh	Uncertain	ST1	d	ND	4.3.1.3	DR1A1-Typhi1-DR-Typhi2-DR-Typhi3-DR-Typhi4-DR-Typhi5-DR15-Typhi6-DR64-DR	DR27-EntB0var1-DR	P1	a2	2	79	4935046	153736
ERR2663714	Bangladesh	Uncertain	ST1	d	ND	4.3.1.1	DR1A1-Typhi1-DR-Typhi2-DR-Typhi3-DR-Typhi4-DR-Typhi5-DR15-Typhi6-DR64-DR	DR27-EntB0var1-DR	P1	a2	1	78	4745561	144782
ERR2663715	Bangladesh	Uncertain	ST1	d	ND	4.3.1.1	DR1A1-Typhi1-DR-Typhi2-DR-Typhi3-DR-Typhi4-DR-Typhi5-DR15-Typhi6-DR64-DR	DR27-EntB0var1-DR	P1	a2,b12	2	79	4845595	144782
ERR2663716	Bangladesh	Uncertain	ST1	d	ND	4.3.1.1	DR1A1-Typhi1-DR-Typhi2-DR-Typhi3-DR-Typhi4-DR-Typhi5-DR15-Typhi6-DR64-DR	DR27-EntB0var1-DR	P1	a2	2	79	4852172	144782
ERR2663717	Bangladesh	Uncertain	ST1	d	ND	4.3.1.1	DR1A1-Typhi1-DR-Typhi2-DR-Typhi3-DR-Typhi4-DR-Typhi5-DR15-Typhi6-DR64-DR	DR27-EntB0var1-DR	P1	a2	2	68	4738666	172029
ERR2663718	Bangladesh	Uncertain	ST1	d	ND	4.3.1.1	DR1A1-Typhi1-DR-Typhi2-DR-Typhi3-DR-Typhi4-DR-Typhi5-DR15-Typhi6-DR64-DR	DR27-EntB0var1-DR	P1	a2	2	78	4852343	149395
ERR2663719	Bangladesh	Uncertain	ST1	d	ND	4.3.1.1	DR1A1-Typhi1-DR-Typhi2-DR-Typhi3-DR-Typhi4-DR-Typhi5-DR15-Typhi6-DR64-DR	DR27-EntB0var1-DR	P1	a5	1	72	4851853	153736
ERR2663720	Bangladesh	Uncertain	ST2	d	ND	3.2.2	DR1A1-Typhi1-DR-Typhi2-DR-Typhi3-DR-Typhi4-DR-Typhi6-DR64-DR	DR27-EntB0var1-DR	P2	a2	2	79	4735522	144693
ERR2663721	Bangladesh	Uncertain	ST1	d	ND	4.3.1.1	DR1A1-Typhi1-DR-Typhi2-DR-Typhi3-DR-Typhi4-DR-Typhi5-DR15-Typhi6-DR64-DR	DR27-EntB0var1-DR	P1	a2	2	80	4852128	144647
ERR2663722	Bangladesh	Uncertain	ST1	d	ND	4.3.1.1	DR1A1-Typhi1-DR-Typhi2-DR-Typhi3-DR-Typhi4-DR-Typhi5-DR15-Typhi6-DR64-DR	DR27-EntB0var1-DR	P1	a2	2	75	4852155	149519
ERR2663723	Bangladesh	Uncertain	ST1	d	ND	4.3.1	DR1A1-Typhi1-DR-Typhi2-DR-Typhi3-DR-Typhi4-DR-Typhi5-DR15-Typhi6-DR64-DR	DR27-EntB0var1-DR	P1	a2,b10	2	73	4726238	143659
ERR2663724	Bangladesh	Uncertain	ST1	d	ND	4.3.1.3	DR1A1-Typhi1-DR-Typhi2-DR-Typhi3-DR-Typhi4-DR-Typhi5-DR15-Typhi6-DR64-DR	DR27-EntB0var1-DR	P1	a5	2	70	4721878	149395
ERR2663725	Bangladesh	Uncertain	ST2	d	ND	3.2.2	DR1A1-Typhi1-DR-Typhi2-DR-Typhi3-DR-Typhi4-DR-Typhi6-DR64-DR	DR27-EntB0var1-DR	P2	a2,b12	2	75	4735385	144706
ERR2663726	Bangladesh	Uncertain	ST1	d	ND	4.3.1.1	DR1A1-Typhi1-DR-Typhi2-DR-Typhi3-DR-Typhi4-DR-Typhi5-DR15-Typhi6-DR64-DR	DR27-EntB0var1-DR	P1	a2	2	79	4852811	144782
ERR2663727	Bangladesh	Uncertain	ST1	d	ND	4.3.1.1	DR1A1-Typhi1-DR-Typhi2-DR-Typhi3-DR-Typhi4-DR-Typhi5-DR15-Typhi6-DR64-DR	DR27-EntB0var1-DR	P1	a2,b12	1	71	4745000	153736
ERR2663728	Bangladesh	Uncertain	ST1	d	ND	4.3.1.1	DR1A1-Typhi1-DR-Typhi2-DR-Typhi3-DR-Typhi4-DR-Typhi5-DR15-Typhi6-DR64-DR	DR27-EntB0var1-DR	P1	a2	1	74	4845632	149519
ERR2663729	Bangladesh	Uncertain	ST1	d	ND	4.3.1.1	DR1A1-Typhi1-DR-Typhi2-DR-Typhi3-DR-Typhi4-DR-Typhi5-DR15-Typhi6-DR64-DR	DR27-EntB0var1-DR	P1	a2	2	81	4851952	149359
ERR2663730	Bangladesh	Uncertain	ST1	d	ND	4.3.1.1	DR1A1-Typhi1-DR-Typhi2-DR-Typhi3-DR-Typhi4-DR-Typhi5-DR15-Typhi6-DR64-DR	DR27-EntB0var1-DR	P1	a2	1	75	4851154	149398
ERR2663731	Bangladesh	Uncertain	ST2	d	ND	3.3.2.Bd1	DR1A1-Typhi1-DR-Typhi2-DR-Typhi3-DR-Typhi4-DR-Typhi5-DR15-Typhi6-DR	DR27-EntB0var1-DR	P3	b4	1	80	4790798	149395
ERR2663732	Bangladesh	Uncertain	ST1	d	ND	4.3.1.1	DR1A1-Typhi1-DR	DR27-EntB0var1-DR	P7	a2	2	76	4852579	153736
ERR2663733	Bangladesh	Uncertain	ST1	d	ND	4.3.1.1	DR1A1-Typhi1-DR-Typhi2-DR-Typhi3-DR-Typhi4-DR-Typhi5-DR15-Typhi6-DR64-DR	DR27-EntB0var1-DR	P1	a2	1	76	4738335	149360
ERR2663734	Bangladesh	Uncertain	ST1	d	ND	4.3.1.3	DR1A1-Typhi1-DR-Typhi2-DR-Typhi3-DR-Typhi4-DR-Typhi5-DR15-Typhi6-DR64-DR	DR27-EntB0var1-DR	P1	a2,b12	1	72	4814356	143659
ERR2663735	Bangladesh	Uncertain	ST1	d	ND	4.3.1.1	DR1A1-Typhi1-DR-Typhi2-DR-Typhi3-DR-Typhi4-DR-Typhi5-DR15-Typhi6-DR64-DR	DR27-EntB0var1-DR	P1	a2	1	75	4843680	144710
ERR2663736	Bangladesh	Uncertain	ST2209	d	ND	2.3.3	DR1A1-Typhi1-DR-Typhi2-DR-Typhi3-DR-Typhi4-DR-Typhi5-DR15-Typhi6-DR64-DR64-DR	DR27-EntB0var1-DR	P4	a2	2	67	4723487	151450
ERR2663737	Bangladesh	Uncertain	ST1	d	ND	4.3.1.3	DR1A1-Typhi1-DR-Typhi2-DR-Typhi3-DR-Typhi4-DR-Typhi5-DR15-Typhi6-DR64-DR	DR27-EntB0var1-DR	P1	a2	2	71	4814059	153747
ERR2663738	Bangladesh	Uncertain	ST2209	d	ND	2.3.3	DR1A1-Typhi1-DR-Typhi2-DR-Typhi3-DR-Typhi4-DR-Typhi5-DR15-Typhi6-DR64-DR64-DR	DR27-EntB0var1-DR	P4	a5	1	64	4723987	153730
ERR2663739	Bangladesh	Uncertain	ST2	d	ND	3.2.2	DR1A1-Typhi1-DR-Typhi2-DR-Typhi3-DR-Typhi4-DR-Typhi6-DR64-DR	DR27-EntB0var1-DR	P2	a2,b12	2	74	4735790	149395
ERR2663740	Bangladesh	Uncertain	ST1	d	ND	4.3.1.3	DR1A1-Typhi1-DR-Typhi2-DR-Typhi3-DR-Typhi4-DR-Typhi5-DR15-Typhi6-DR64-DR	DR27-EntB0var1-DR	P1	a2	2	70	4808902	149519
ERR2663741	Bangladesh	Uncertain	ST2	d	ND	3.3.2.Bd2	DR1A1-Typhi1-DR-Typhi2-DR-Typhi3-DR-Typhi4-DR-Typhi5-DR15-Typhi6-DR64-DR	DR27-EntB0var1-DR	P1	a5,b12	1	72	4729906	151257
ERR2663742	Bangladesh	Uncertain	ST2	d	ND	3.2.2	DR1A1-Typhi1-DR-Typhi2-DR-Typhi3-DR-Typhi4-DR-Typhi6-DR64-DR	DR27-EntB0var1-DR	P2	a5,b12	1	81	4812459	149395
ERR2663743	Bangladesh	Uncertain	ST2	d	ND	3.2.2	DR1A1-Typhi1-DR-Typhi2-DR-Typhi3-DR-Typhi4-DR-Typhi6-DR64-DR	DR27-EntB0var1-DR	P2	b22,b12,b7,b6	2	80	4811839	149395
ERR2663744	Bangladesh	Uncertain	ST2	d	ND	3.0.1	DR1A1-Typhi1-DR-Typhi5-DR15-Typhi6-DR	DR27-EntB0var1-DR	P9	a2,b11	4	72	4783524	151259
ERR2663745	Bangladesh	Uncertain	ST1	d	ND	4.3.1.3	DR1A1-Typhi1-DR-Typhi2-DR-Typhi3-DR-Typhi4-DR-Typhi5-DR15-Typhi6-DR64-DR	DR27-EntB0var1-DR	P1	a2	1	72	4814539	149395
ERR2663746	Bangladesh	Uncertain	ST1	d	ND	4.3.1.3	DR1A1-Typhi1-DR-Typhi2-DR-Typhi3-DR-Typhi4-DR-Typhi5-DR15-Typhi6-DR64-DR	DR27-EntB0var1-DR	P1	a2	1	68	4813979	149519
ERR2663747	Bangladesh	Uncertain	ST2	d	ND	3.3.2.Bd1	DR1A1-Typhi1-DR-Typhi2-DR-Typhi3-DR-Typhi4-DR-Typhi5-DR15-Typhi6-DR	DR27-EntB0var1-DR	P3	a2,b12	3	92	4793290	145220
ERR2663748	Bangladesh	Uncertain	ST1	d	ND	4.3.1.1	DR1A1-Typhi1-DR-Typhi2-DR-Typhi3-DR-Typhi4-DR-Typhi5-DR15-Typhi6-DR64-DR	DR27-EntB0var1-DR	P1	a2,b12	2	76	4852796	149395
ERR2663749	Bangladesh	Uncertain	ST1	d	ND	4.3.1.3	DR1A1-Typhi1-DR-Typhi2-DR-Typhi3-DR-Typhi4-DR-Typhi5-DR15-Typhi6-DR64-DR	DR27-EntB0var1-DR	P1	a2	1	78	4815125	144652
ERR2663750	Bangladesh	Uncertain	ST2	d	ND	3.3.2.Bd2	DR1A1-Typhi1-DR-Typhi2-DR-Typhi3-DR-Typhi4-DR-Typhi5-DR15-Typhi6-DR64-DR	DR27-EntB0var1-DR	P1	a2,b12	1	71	4731435	151257
ERR2663751	Bangladesh	Uncertain	ST1	d	ND	4.3.1.1	DR1A1-Typhi1-DR-Typhi2-DR-Typhi3-DR-Typhi4-DR-Typhi5-DR15-Typhi6-DR64-DR	DR27-EntB0var1-DR	P1	a5	2	81	4852969	144782
ERR2663752	Bangladesh	Uncertain	ST2	d	ND	3.2.2	DR1A1-Typhi1-DR-Typhi2-DR-Typhi3-DR-Typhi4-DR-Typhi6-DR64-DR	DR27-EntB0var1-DR	P2	a2	2	73	4735233	144781
ERR2663753	Bangladesh	Uncertain	ST1	d	ND	4.3.1.3	DR1A1-Typhi1-DR-Typhi2-DR-Typhi3-DR-Typhi4-DR-Typhi5-DR15-Typhi6-DR64-DR	DR27-EntB0var1-DR	P1	a2	2	74	4815199	149527
ERR2663754	Bangladesh	Uncertain	ST2	d	ND	2.0.0	DR1A1-Typhi1-DR-Typhi2-DR-Typhi3-DR-Typhi4-DR-Typhi5-DR15-Typhi6-DR64-DR	DR27-EntB0var1-DR	P1	a5	2	70	4714915	153731
ERR2663755	Bangladesh	Uncertain	ST2	d	ND	3.2.2	DR1A1-Typhi1-DR-Typhi2-DR-Typhi3-DR-Typhi4-DR-Typhi6-DR64-DR	DR27-EntB0var1-DR	P2	a2	1	75	4736092	149395
ERR2663756	Bangladesh	Uncertain	ST2	d	ND	3.3.2.Bd1	DR1A1-Typhi1-DR-Typhi2-DR-Typhi3-DR-Typhi4-DR-Typhi5-DR15-Typhi6-DR	DR27-EntB0var1-DR	P3	a2	2	84	4899142	149302
ERR2663757	Bangladesh	Uncertain	ST1	d	ND	4.3.1.1	DR1A1-Typhi1-DR-Typhi2-DR-Typhi3-DR-Typhi4-DR-Typhi5-DR15-Typhi6-DR64-DR	DR27-EntB0var1-DR	P1	a2	2	72	4845850	153736
ERR2663758	Bangladesh	Uncertain	ST1	d	ND	4.3.1.3	DR1A1-Typhi1-DR-Typhi2-DR-Typhi3-DR-Typhi4-DR-Typhi5-DR15-Typhi6-DR64-DR	DR27-EntB0var1-DR	P1	a2	1	71	4814716	149519
ERR2663759	Bangladesh	Uncertain	ST1	d	ND	4.3.1.2	DR1A1-Typhi1-DR-Typhi2-DR-Typhi3-DR-Typhi4-DR-Typhi5-DR15-Typhi6-DR64-DR	DR27-EntB0var1-DR	P1	a2	2	63	4752335	149484
ERR2663760	Bangladesh	Uncertain	ST1	d	ND	4.3.1.1	DR1A1-Typhi1-DR-Typhi2-DR-Typhi3-DR-Typhi4-DR-Typhi5-DR15-Typhi6-DR64-DR	DR27-EntB0var1-DR	P1	a2	2	80	4851524	144747
ERR2663761	Bangladesh	Uncertain	ST1	d	ND	4.3.1.3	DR1A1-Typhi1-DR-Typhi2-DR-Typhi3-DR-Typhi4-DR-Typhi5-DR15-Typhi6-DR64-DR	DR27-EntB0var1-DR	P1	a2	1	81	4815519	143659
ERR2663762	Bangladesh	Uncertain	ST1	d	ND	4.3.1.1	DR1A1-Typhi1-DR-Typhi2-DR-Typhi3-DR-Typhi4-DR-Typhi5-DR15-Typhi6-DR64-DR	DR27-EntB0var1-DR	P1	a2	1	76	4847769	149385
ERR2663763	Bangladesh	Uncertain	ST1	d	ND	4.3.1.1	DR1A1-Typhi1-DR-Typhi2-DR-Typhi3-DR-Typhi4-DR-Typhi5-DR15-Typhi6-DR64-DR	DR27-EntB0var1-DR	P1	a2	1	77	4854558	144782
ERR2663764	Bangladesh	Uncertain	ST1	d	ND	4.3.1.1	DR1A1-Typhi1-DR-Typhi2-DR-Typhi3-DR-Typhi4-DR-Typhi5-DR15-Typhi6-DR64-DR	DR27-EntB0var1-DR	P1	a2	2	77	4852320	153736
ERR2663765	Bangladesh	Uncertain	ST1	d	ND	4.3.1.1	DR1A1-Typhi1-DR-Typhi2-DR-Typhi3-DR-Typhi4-DR-Typhi5-DR15-Typhi6-DR64-DR	DR27-EntB0var1-DR	P1	a2	1	75	4851695	153747
ERR2663766	Bangladesh	Uncertain	ST1	d	ND	4.3.1.1	DR1A1-Typhi1-DR-Typhi2-DR-Typhi3-DR-Typhi4-DR-Typhi5-DR15-Typhi6-DR64-DR	DR27-EntB0var1-DR	P1	a2	2	75	4845010	144747
ERR2663767	Bangladesh	Uncertain	ST1	d	ND	4.3.1.1	DR1A1-Typhi1-DR-Typhi2-DR-Typhi3-DR-Typhi4-DR-Typhi5-DR15-Typhi6-DR64-DR	DR27-EntB0var1-DR	P1	a2	1	79	4746304	149519
ERR2663768	Bangladesh	Uncertain	ST2209	d	ND	2.3.3	DR1A1-Typhi1-DR-Typhi2-DR-Typhi3-DR-Typhi4-DR-Typhi5-DR15-Typhi6-DR64-DR64-DR	DR27-EntB0var1-DR	P4	a5,b12	2	63	4723074	172069
ERR2663769	Bangladesh	Uncertain	ST2	d	ND	3.2.2	DR1A1-Typhi1-DR-Typhi2-DR-Typhi3-DR-Typhi4-DR-Typhi6-DR64-DR	DR27-EntB0var1-DR	P2	a2,b10	1	66	4734189	149360
ERR2663770	Bangladesh	Uncertain	ST2209	d	ND	2.3.3	DR1A1-Typhi1-DR-Typhi2-DR-Typhi3-DR-Typhi4-DR-Typhi5-DR15-Typhi6-DR64-DR64-DR	DR27-EntB0var1-DR	P4	a2,b12	1	71	4723545	144966
ERR2663771	Bangladesh	Uncertain	ST1	d	ND	4.3.1.1	DR1A1-Typhi1-DR-Typhi2-DR-Typhi3-DR-Typhi4-DR-Typhi5-DR15-Typhi6-DR64-DR	DR27-EntB0var1-DR	P1	a2,b1	1	80	4852926	149519
ERR2663772	Bangladesh	Uncertain	ST1	d	ND	Not determined	DR1A1-Typhi1-DR-Typhi2-DR-Typhi3-DR-Typhi4-DR-Typhi5-DR15-Typhi6-DR64-DR	DR27-EntB0var1-DR	P1	a5	1	68	4814038	149519
ERR2663773	Bangladesh	Uncertain	ST2	d	ND	3.2.2	DR1A1-Typhi1-DR-Typhi2-DR-Typhi3-DR-Typhi4-DR-Typhi6-DR64-DR	DR27-EntB0var1-DR	P2	a2	2	75	4734877	144781
ERR2663774	Bangladesh	Uncertain	ST1	d	ND	4.3.1.1	DR1A1-Typhi1-DR-Typhi2-DR-Typhi3-DR-Typhi4-DR-Typhi5-DR15-Typhi6-DR64-DR	DR27-EntB0var1-DR	P1	a2,b12	1	78	4852864	149519
ERR2663775	Bangladesh	Uncertain	ST1	d	ND	4.3.1.3	DR1A1-Typhi1-DR-Typhi2-DR-Typhi3-DR-Typhi4-DR-Typhi5-DR15-Typhi6-DR64-DR	DR27-EntB0var1-DR	P1	a2,b12	1	77	4815332	144782
ERR2663776	Bangladesh	Uncertain	ST2	d	ND	2.0.0	DR1A1-Typhi1-DR-Typhi2-DR-Typhi3-DR-Typhi4-DR-Typhi5-DR15-Typhi6-DR64-DR	DR27-EntB0var1-DR	P1	a6	1	71	4715553	153742
ERR2663777	Bangladesh	Uncertain	ST2	d	ND	1.2.1	DR1A1-Typhi1-DR-Typhi2-DR-Typhi3-DR-Typhi4-DR-Typhi5-DR15-Typhi6-DR64-DR	DR27-EntB0var1-DR	P1	a2	1	61	4771340	162714
ERR2663778	Bangladesh	Uncertain	ST1	d	ND	4.3.1.1	DR1A1-Typhi1-DR-Typhi2-DR-Typhi3-DR-Typhi4-DR-Typhi5-DR15-Typhi6-DR64-DR	DR27-EntB0var1-DR	P1	a2	2	77	4852601	153736
ERR2663779	Bangladesh	Uncertain	ST2	d	ND	3.3.2	DR1A1-Typhi1-DR-Typhi2-DR-Typhi3-DR-Typhi4-DR-Typhi5-DR15-Typhi6-DR64-DR	DR27-EntB0var1-DR	P1	a2	1	92	4815127	151257
ERR2663780	Bangladesh	Uncertain	ST2	d	ND	2.5.0	DR1A1-Typhi1-DR-Typhi2-DR-Typhi3-DR-Typhi4-DR-Typhi5-DR15-Typhi6-DR	DR27-EntB0var1-DR	P3	a2,b12	1	66	4681129	150168
ERR2663781	Bangladesh	Uncertain	ST1	d	ND	4.3.1.1	DR1A1-Typhi1-DR-Typhi2-DR-Typhi3-DR-Typhi4-DR-Typhi5-DR15-Typhi6-DR64-DR	DR27-EntB0var1-DR	P1	a2,b12	2	70	4844896	149395
ERR2663782	Bangladesh	Uncertain	ST2	d	ND	3.3.2	DR1A1-Typhi1-DR-Typhi2-DR-Typhi3-DR-Typhi4-DR-Typhi5-DR15-Typhi6-DR	DR27-EntB0var1-DR	P3	a2	2	74	4776717	144782
ERR2663783	Bangladesh	Uncertain	ST1	d	ND	4.3.1.1	DR1A1-Typhi1-DR-Typhi2-DR-Typhi3-DR-Typhi4-DR-Typhi5-DR15-Typhi6-DR64-DR	DR27-EntB0var1-DR	P1	a6	1	72	4851979	162716
ERR2663784	Bangladesh	Uncertain	ST2	d	ND	1.2.1	DR1A1-Typhi1-DR-Typhi2-DR-Typhi3-DR-Typhi4-DR-Typhi5-DR15-Typhi6-DR64-DR	DR27-EntB0var1-DR	P1	a2,b12	1	67	4772248	150433
ERR2663785	Bangladesh	Uncertain	ST1	d	ND	4.3.1.3	DR1A1-Typhi1-DR-Typhi2-DR-Typhi3-DR-Typhi4-DR-Typhi5-DR15-Typhi6-DR64-DR	DR27-EntB0var1-DR	P1	a2	2	74	4815089	153747
ERR2663786	Bangladesh	Uncertain	ST2	d	ND	3.3.2	DR1A1-Typhi1-DR-Typhi2-DR-Typhi3-DR-Typhi4-DR-Typhi5-DR15-Typhi6-DR64-DR	DR27-EntB0var1-DR	P1	a2	2	74	4838040	149395
ERR2663787	Bangladesh	Uncertain	ST1	d	ND	4.3.1.1	DR1A1-Typhi1-DR-Typhi2-DR-Typhi3-DR-Typhi4-DR-Typhi5-DR15-Typhi6-DR64-DR	DR27-EntB0var1-DR	P1	a2	2	76	4852132	153747
ERR2663788	Bangladesh	Uncertain	ST2	d	ND	3.3.2.Bd2	DR1A1-Typhi1-DR-Typhi2-DR-Typhi3-DR-Typhi4-DR-Typhi5-DR15-Typhi6-DR64-DR	DR27-EntB0var1-DR	P1	a2	2	70	4837345	153718
ERR2663789	Bangladesh	Uncertain	ST1	d	ND	4.3.1.1	DR1A1-Typhi1-DR-Typhi2-DR-Typhi3-DR-Typhi4-DR-Typhi5-DR15-Typhi6-DR64-DR	DR27-EntB0var1-DR	P1	a5	1	80	4852610	149395
ERR2663790	Bangladesh	Uncertain	ST2	d	ND	3.2.2	DR1A1-Typhi1-DR-Typhi2-DR-Typhi3-DR-Typhi4-DR-Typhi6-DR64-DR	DR27-EntB0var1-DR	P2	a2,b12	1	79	4812364	149395
ERR2663791	Bangladesh	Uncertain	ST1	d	ND	4.3.1.1	DR1A1-Typhi1-DR-Typhi2-DR-Typhi3-DR-Typhi4-DR-Typhi5-DR15-Typhi6-DR64-DR	DR27-EntB0var1-DR	P1	a2,b12	2	83	4851765	144746
ERR2663792	Bangladesh	Uncertain	ST1	d	ND	4.3.1.1	DR1A1-Typhi1-DR-Typhi2-DR-Typhi3-DR-Typhi4-DR-Typhi5-DR15-Typhi6-DR64-DR	DR27-EntB0var1-DR	P1	a2	1	69	4851632	162716
ERR2663793	Bangladesh	Uncertain	ST1	d	ND	4.3.1.3	DR1A1-Typhi1-DR-Typhi2-DR-Typhi3-DR-Typhi4-DR-Typhi5-DR15-Typhi6-DR64-DR	DR27-EntB0var1-DR	P1	a2	2	82	4933763	149395
ERR2663794	Bangladesh	Uncertain	ST1	d	ND	4.3.1.3	DR1A1-Typhi1-DR-Typhi2-DR-Typhi3-DR-Typhi4-DR-Typhi5-DR15-Typhi6-DR64-DR	DR27-EntB0var1-DR	P1	a2,b9	2	74	4814696	145327
ERR2663795	Bangladesh	Uncertain	ST1	d	ND	4.3.1	DR1A1-Typhi1-DR-Typhi2-DR-Typhi3-DR-Typhi4-DR-Typhi5-DR15-Typhi6-DR64-DR	DR27-EntB0var1-DR	P1	a5	1	91	4912430	143659
ERR2663796	Bangladesh	Uncertain	ST2	d	ND	3.2.2	DR1A1-Typhi1-DR-Typhi2-DR-Typhi3-DR-Typhi4-DR-Typhi6-DR64-DR	DR27-EntB0var1-DR	P2	a2	1	78	4811041	149395
ERR2663797	Bangladesh	Uncertain	ST1	d	ND	4.3.1.1	DR1A1-Typhi1-DR-Typhi2-DR-Typhi3-DR-Typhi4-DR-Typhi5-DR15-Typhi6-DR64-DR	DR27-EntB0var1-DR	P1	a2,b12	2	76	4853761	153736
ERR2663798	Bangladesh	Uncertain	ST2	d	ND	2.0.0	DR1A1-Typhi1-DR-Typhi2-DR-Typhi3-DR-Typhi4-DR-Typhi5-DR15-Typhi6-DR64-DR	DR27-EntB0var1-DR	P1	a5	1	68	4714651	151224
ERR2663799	Bangladesh	Uncertain	ST2	d	ND	3.2.2	DR1A1-Typhi1-DR-Typhi2-DR-Typhi3-DR-Typhi4-DR-Typhi6-DR64-DR	DR27-EntB0var1-DR	P2	a2	1	72	4735493	149395
ERR2663800	Bangladesh	Uncertain	ST1	d	ND	4.3.1.1	DR1A1-Typhi1-DR-Typhi2-DR-Typhi3-DR-Typhi4-DR-Typhi5-DR15-Typhi6-DR64-DR	DR27-EntB0var1-DR	P1	a2	1	77	4847404	144658
ERR2663801	Bangladesh	Uncertain	ST1	d	ND	4.3.1.1	DR1A1-Typhi1-DR-Typhi2-DR-Typhi3-DR-Typhi4-DR-Typhi5-DR15-Typhi6-DR64-DR	DR27-EntB0var1-DR	P1	a2,b12	2	79	4852435	149519
ERR2663802	Bangladesh	Uncertain	ST1	d	ND	4.3.1.1	DR1A1-Typhi1-DR-Typhi2-DR-Typhi3-DR-Typhi4-DR-Typhi5-DR15-Typhi6-DR64-DR	DR27-EntB0var1-DR	P1	b6,b7,b22	1	69	4852698	162716
ERR2663803	Bangladesh	Uncertain	ST2	d	ND	3.0.1	DR1A1-Typhi1-DR-Typhi5-DR15-Typhi6-DR	DR27-EntB0var1-DR	P9	a2	3	72	4777081	144724
ERR2663804	Bangladesh	Uncertain	ST2	d	ND	3.3.2.Bd1	DR1A1-Typhi1-DR-Typhi2-DR-Typhi3-DR-Typhi4-DR-Typhi5-DR15-Typhi6-DR	DR27-EntB0var1-DR	P3	a2	2	87	4898443	151222
ERR2663805	Bangladesh	Uncertain	ST1	d	ND	4.3.1.3	DR1A1-Typhi1-DR-Typhi2-DR-Typhi3-DR-Typhi4-DR-Typhi5-DR15-Typhi6-DR64-DR	DR27-EntB0var1-DR	P1	a2	1	65	4812761	149527
ERR2663806	Bangladesh	Uncertain	ST1	d	ND	4.3.1.1	DR1A1-Typhi1-DR-Typhi2-DR-Typhi3-DR-Typhi4-DR-Typhi5-DR15-Typhi6-DR64-DR	DR27-EntB0var1-DR	P1	a2	2	72	4850702	153737
ERR2663807	Bangladesh	Uncertain	ST2209	d	ND	2.3.3	DR1A1-Typhi1-DR-Typhi2-DR-Typhi3-DR-Typhi4-DR-Typhi5-DR15-Typhi6-DR64-DR64-DR	DR27-EntB0var1-DR	P4	a2	1	65	4721818	151438
ERR2663808	Bangladesh	Uncertain	ST1	d	ND	4.3.1.1	DR1A1-Typhi1-DR-Typhi2-DR-Typhi3-DR-Typhi4-DR-Typhi5-DR15-Typhi6-DR64-DR	DR27-EntB0var1-DR	P1	a2	2	76	4852182	153747
ERR2663809	Bangladesh	Uncertain	ST2	d	ND	3.3.2.Bd1	DR1A1-Typhi1-DR-Typhi2-DR-Typhi3-DR-Typhi4-DR-Typhi5-DR15-Typhi6-DR	DR27-EntB0var1-DR	P3	a2,b12	1	83	4897030	149302
ERR2663810	Bangladesh	Uncertain	ST1	d	ND	4.3.1.1	DR1A1-Typhi1-DR-Typhi2-DR-Typhi3-DR-Typhi4-DR-Typhi5-DR15-Typhi6-DR64-DR	DR27-EntB0var1-DR	P1	a5	2	73	4744838	149398
ERR2663811	Bangladesh	Uncertain	ST2	d	ND	3.2.2	DR1A1-Typhi1-DR-Typhi2-DR-Typhi3-DR-Typhi4-DR-Typhi6-DR64-DR	DR27-EntB0var1-DR	P2	a2	2	73	4735682	149395
ERR2663812	Bangladesh	Uncertain	ST1	d	ND	4.3.1.1	DR1A1-Typhi1-DR-Typhi2-DR-Typhi3-DR-Typhi4-DR-Typhi5-DR15-Typhi6-DR64-DR	DR27-EntB0var1-DR	P1	a5	1	75	4745486	153761
ERR2663813	Bangladesh	Uncertain	ST2	d	ND	3.2.2	DR1A1-Typhi1-DR-Typhi2-DR-Typhi3-DR-Typhi4-DR-Typhi6-DR64-DR	DR27-EntB0var1-DR	P2	a2	1	76	4736002	144781
ERR2663814	Bangladesh	Uncertain	ST2	d	ND	2.0.0	DR1A1-Typhi1-DR-Typhi2-DR-Typhi3-DR-Typhi4-DR-Typhi5-DR15-Typhi6-DR64-DR	DR27-EntB0var1-DR	P1	a5,b12	2	68	4713622	151259
ERR2663815	Bangladesh	Uncertain	ST2	d	ND	3.2.2	DR1A1-Typhi1-DR-Typhi2-DR-Typhi3-DR-Typhi4-DR-Typhi6-DR64-DR	DR27-EntB0var1-DR	P2	a2	1	75	4811314	149395
ERR2663816	Bangladesh	Uncertain	ST2	d	ND	2.0.0	DR1A1-Typhi1-DR-Typhi2-DR-Typhi3-DR-Typhi4-DR-Typhi5-DR15-Typhi6-DR64-DR	DR27-EntB0var1-DR	P1	a2	2	69	4714609	151259
ERR2663817	Bangladesh	Uncertain	ST2	d	ND	2.0.0	DR1A1-Typhi1-DR-Typhi2-DR-Typhi3-DR-Typhi4-DR-Typhi5-DR15-Typhi6-DR64-DR	DR27-EntB0var1-DR	P1	a2	1	73	4715435	145435
ERR2663818	Bangladesh	Uncertain	ST1	d	ND	4.3.1.3	DR1A1-Typhi1-DR-Typhi2-DR-Typhi3-DR-Typhi4-DR-Typhi5-DR15-Typhi6-DR64-DR	DR27-EntB0var1-DR	P1	a5	2	96	5044926	123530
ERR2663819	Bangladesh	Uncertain	ST2	d	ND	3.2.2	DR1A1-Typhi1-DR-Typhi2-DR-Typhi3-DR-Typhi4-DR-Typhi6-DR64-DR	DR27-EntB0var1-DR	P2	a2,b10	1	68	4733787	149963
ERR2663820	Bangladesh	Uncertain	ST2	d	ND	3.3.2.Bd1	DR1A1-Typhi1-DR-Typhi2-DR-Typhi3-DR-Typhi4-DR-Typhi5-DR15-Typhi6-DR	DR27-EntB0var1-DR	P3	a2	2	73	4791905	183880
ERR2663821	Bangladesh	Uncertain	ST1	d	ND	4.3.1.3	DR1A1-Typhi1-DR-Typhi2-DR-Typhi3-DR-Typhi4-DR-Typhi5-DR15-Typhi6-DR64-DR	DR27-EntB0var1-DR	P1	a2	1	73	4814752	144782
ERR2663822	Bangladesh	Uncertain	ST2	d	ND	2.0.0	DR1A1-Typhi1-DR-Typhi2-DR-Typhi3-DR-Typhi4-DR-Typhi5-DR15-Typhi6-DR64-DR	DR27-EntB0var1-DR	P1	a5,b12	1	69	4714647	151259
ERR2663823	Bangladesh	Uncertain	ST2	d	ND	3.2.2	DR1A1-Typhi1-DR-Typhi2-DR-Typhi3-DR-Typhi4-DR-Typhi6-DR64-DR	DR27-EntB0var1-DR	P2	a5	1	69	4734526	144829
ERR2663824	Bangladesh	Uncertain	ST2	d	ND	3.2.2	DR1A1-Typhi1-DR-Typhi2-DR-Typhi3-DR-Typhi4-DR-Typhi6-DR64-DR	DR27-EntB0var1-DR	P2	a2	1	63	4734867	172029
ERR2663825	Bangladesh	Uncertain	ST1	d	ND	4.3.1.1	DR1A1-Typhi1-DR-Typhi2-DR-Typhi3-DR-Typhi4-DR-Typhi5-DR15-Typhi6-DR64-DR	DR27-EntB0var1-DR	P1	a2	1	67	4743532	171992
ERR2663826	Bangladesh	Uncertain	ST1	d	ND	4.3.1.3	DR1A1-Typhi1-DR-Typhi2-DR-Typhi3-DR-Typhi4-DR-Typhi5-DR15-Typhi6-DR64-DR	DR27-EntB0var1-DR	P1	a2	1	73	4814197	149484
ERR2663827	Bangladesh	Uncertain	ST2	d	ND	3.3.2.Bd1	DR1A1-Typhi1-DR-Typhi2-DR-Typhi3-DR-Typhi4-DR-Typhi5-DR15-Typhi6-DR	DR27-EntB0var1-DR	P3	a2	1	84	4791664	179913
ERR2663828	Bangladesh	Uncertain	ST2	d	ND	2.0.0	DR1A1-Typhi1-DR-Typhi2-DR-Typhi3-DR-Typhi4-DR-Typhi5-DR15-Typhi6-DR64-DR	DR27-EntB0var1-DR	P1	a2	1	71	4714669	149393
ERR2663829	Bangladesh	Uncertain	ST1	d	ND	4.3.1.1	DR1A1-Typhi1-DR-Typhi2-DR-Typhi3-DR-Typhi4-DR-Typhi5-DR15-Typhi6-DR64-DR	DR27-EntB0var1-DR	P1	a2	2	78	4913737	149395
ERR2663830	Bangladesh	Uncertain	ST1	d	ND	4.3.1.1	DR1A1-Typhi1-DR-Typhi2-DR-Typhi3-DR-Typhi4-DR-Typhi5-DR15-Typhi6-DR64-DR	DR27-EntB0var1-DR	P1	a2	2	74	4852524	149519
ERR2663831	Bangladesh	Uncertain	ST1	d	ND	4.3.1.1	DR1A1-Typhi1-DR-Typhi2-DR-Typhi3-DR-Typhi4-DR-Typhi5-DR15-Typhi6-DR64-DR	DR27-EntB0var1-DR	P1	a2,b12	1	81	4852595	144782
ERR2663832	Bangladesh	Uncertain	ST1	d	ND	4.3.1.1	DR1A1-Typhi1-DR-Typhi2-DR-Typhi3-DR-Typhi4-DR-Typhi5-DR15-Typhi6-DR64-DR	DR27-EntB0var1-DR	P1	a2	1	78	4851770	149519
ERR2663833	Bangladesh	Uncertain	ST1	d	ND	4.3.1.1	DR1A1-Typhi1-DR-Typhi2-DR-Typhi3-DR-Typhi4-DR-Typhi5-DR15-Typhi6-DR64-DR	DR27-EntB0var1-DR	P1	a2	2	74	4851656	153730
ERR2663834	Bangladesh	Uncertain	ST1	d	ND	4.3.1.1	DR1A1-Typhi1-DR-Typhi2-DR-Typhi3-DR-Typhi4-DR-Typhi5-DR15-Typhi6-DR64-DR	DR27-EntB0var1-DR	P1	a5	1	71	4845866	149519
ERR2663835	Bangladesh	Uncertain	ST2	d	ND	3.2.2	DR1A1-Typhi1-DR-Typhi2-DR-Typhi3-DR-Typhi4-DR-Typhi6-DR64-DR	DR27-EntB0var1-DR	P2	a2,b12	2	72	4735440	149395
ERR2663836	Bangladesh	Uncertain	ST1	d	ND	4.3.1.3	DR1A1-Typhi1-DR-Typhi2-DR-Typhi3-DR-Typhi4-DR-Typhi5-DR15-Typhi6-DR64-DR	DR27-EntB0var1-DR	P1	a2,b12	2	74	4809322	149385
ERR2663837	Bangladesh	Uncertain	ST1	d	ND	4.3.1.1	DR1A1-Typhi1-DR-Typhi2-DR-Typhi3-DR-Typhi4-DR-Typhi5-DR15-Typhi6-DR64-DR	DR27-EntB0var1-DR	P1	a5	1	74	4852830	153736
ERR2663838	Bangladesh	Uncertain	ST2	d	ND	3.2.2	DR1A1-Typhi1-DR-Typhi2-DR-Typhi3-DR-Typhi4-DR-Typhi6-DR64-DR	DR27-EntB0var1-DR	P2	a2	1	83	4811718	149395
ERR2663839	Bangladesh	Uncertain	ST1	d	ND	4.3.1.1	DR1A1-Typhi1-DR-Typhi2-DR-Typhi3-DR-Typhi4-DR-Typhi5-DR15-Typhi6-DR64-DR	DR27-EntB0var1-DR	P1	a2	1	69	4745373	153747
ERR2663840	Bangladesh	Uncertain	ST1	d	ND	4.3.1.1	DR1A1-Typhi1-DR-Typhi2-DR-Typhi3-DR-Typhi4-DR-Typhi5-DR15-Typhi6-DR64-DR	DR27-EntB0var1-DR	P1	a2,b12	1	74	4852967	149395
ERR2663841	Bangladesh	Uncertain	ST1	d	ND	4.3.1.1	DR1A1-Typhi1-DR-Typhi2-DR-Typhi3-DR-Typhi4-DR-Typhi5-DR15-Typhi6-DR64-DR	DR27-EntB0var1-DR	P1	a5	1	73	4851920	149519
ERR2663842	Bangladesh	Uncertain	ST2	d	ND	3.2.2	DR1A1-Typhi1-DR-Typhi2-DR-Typhi3-DR-Typhi4-DR-Typhi6-DR64-DR	DR27-EntB0var1-DR	P2	a2,b10	1	75	4811394	149998
ERR2663843	Bangladesh	Uncertain	ST1	d	ND	4.3.1.1	DR1A1-Typhi1-DR-Typhi2-DR-Typhi3-DR-Typhi4-DR-Typhi5-DR15-Typhi6-DR64-DR	DR27-EntB0var1-DR	P1	a2	1	69	4845471	149519
ERR2663844	Bangladesh	Uncertain	ST1	d	ND	4.3.1.1	DR1A1-Typhi1-DR-Typhi2-DR-Typhi3-DR-Typhi4-DR-Typhi5-DR15-Typhi6-DR64-DR	DR27-EntB0var1-DR	P1	a2,b12	1	72	4830609	153747
ERR2663845	Bangladesh	Uncertain	ST2209	d	ND	2.3.3	DR1A1-Typhi1-DR-Typhi2-DR-Typhi3-DR-Typhi4-DR-Typhi5-DR15-Typhi6-DR64-DR64-DR	DR27-EntB0var1-DR	P4	a2,b10	1	70	4716951	151223
ERR2663846	Bangladesh	Uncertain	ST1	d	ND	4.3.1.1	DR1A1-Typhi1-DR-Typhi2-DR-Typhi3-DR-Typhi4-DR-Typhi5-DR15-Typhi6-DR64-DR	DR27-EntB0var1-DR	P1	a2	2	76	4845142	149484
ERR2663847	Bangladesh	Uncertain	ST1	d	ND	4.3.1.1	DR1A1-Typhi1-DR-Typhi2-DR-Typhi3-DR-Typhi4-DR-Typhi5-DR15-Typhi6-DR64-DR	DR27-EntB0var1-DR	P1	a2	1	68	4841162	162716
ERR2663848	Bangladesh	Uncertain	ST1	d	ND	4.3.1.1	DR1A1-Typhi1-DR-Typhi2-DR-Typhi3-DR-Typhi4-DR-Typhi5-DR15-Typhi6-DR64-DR	DR27-EntB0var1-DR	P1	a2	1	79	4853085	149519
ERR2663849	Bangladesh	Uncertain	ST1	d	ND	4.3.1.1	DR1A1-Typhi1-DR-Typhi2-DR-Typhi3-DR-Typhi4-DR-Typhi5-DR15-Typhi6-DR64-DR	DR27-EntB0var1-DR	P1	a2,b12	1	72	4851891	153747
ERR2663850	Bangladesh	Uncertain	ST1	d	ND	4.3.1.1	DR1A1-Typhi1-DR-Typhi2-DR-Typhi3-DR-Typhi4-DR-Typhi5-DR15-Typhi6-DR64-DR	DR27-EntB0var1-DR	P1	a5	1	74	4722934	149519
ERR2663851	Bangladesh	Uncertain	ST2	d	ND	3.2.2	DR1A1-Typhi1-DR-Typhi2-DR-Typhi3-DR-Typhi4-DR-Typhi6-DR64-DR	DR27-EntB0var1-DR	P2	a2,b12	2	75	4841830	144747
ERR2663852	Bangladesh	Uncertain	ST1	d	ND	4.3.1.3	DR1A1-Typhi1-DR-Typhi2-DR-Typhi3-DR-Typhi4-DR-Typhi5-DR15-Typhi6-DR64-DR	DR27-EntB0var1-DR	P1	a2,b12	2	68	4808073	149484
ERR2663853	Bangladesh	Uncertain	ST1	d	ND	4.3.1.3	DR1A1-Typhi1-DR-Typhi2-DR-Typhi3-DR-Typhi4-DR-Typhi5-DR15-Typhi6-DR64-DR	DR27-EntB0var1-DR	P1	a5,b12	1	68	4814590	144824
ERR2663854	Bangladesh	Uncertain	ST2	d	ND	3.2.2	DR1A1-Typhi1-DR-Typhi2-DR-Typhi3-DR-Typhi4-DR-Typhi6-DR64-DR	DR27-EntB0var1-DR	P2	a2	2	81	4811647	149395
ERR2663855	Bangladesh	Uncertain	ST2209	d	ND	2.3.3	DR1A1-Typhi1-DR-Typhi2-DR-Typhi3-DR-Typhi4-DR-Typhi5-DR15-Typhi6-DR64-DR64-DR	DR27-EntB0var1-DR	P4	a2	1	65	4824692	153741
ERR2663856	Bangladesh	Uncertain	ST1	d	ND	4.3.1.1	DR1A1-Typhi1-DR-Typhi2-DR-Typhi3-DR-Typhi4-DR-Typhi5-DR15-Typhi6-DR64-DR	DR27-EntB0var1-DR	P1	a2	1	67	4738681	153736
ERR2663857	Bangladesh	Uncertain	ST2209	d	ND	2.3.3	DR1A1-Typhi1-DR-Typhi2-DR-Typhi3-DR-Typhi4-DR-Typhi5-DR15-Typhi6-DR64-DR64-DR	DR27-EntB0var1-DR	P4	a2,b10	1	58	4717807	172069
ERR2663858	Bangladesh	Uncertain	ST1	d	ND	4.3.1.1	DR1A1-Typhi1-DR-Typhi2-DR-Typhi3-DR-Typhi4-DR-Typhi5-DR15-Typhi6-DR64-DR	DR27-EntB0var1-DR	P1	a2	2	81	4745011	144736
ERR2663859	Bangladesh	Uncertain	ST1	d	ND	4.3.1.1	DR1A1-Typhi1-DR-Typhi2-DR-Typhi3-DR-Typhi4-DR-Typhi5-DR15-Typhi6-DR64-DR	DR27-EntB0var1-DR	P1	a2	2	80	4852508	149519
ERR2663860	Bangladesh	Uncertain	ST1	d	ND	4.3.1.1	DR1A1-Typhi1-DR-Typhi2-DR-Typhi3-DR-Typhi4-DR-Typhi5-DR15-Typhi6-DR64-DR	DR27-EntB0var1-DR	P1	a2,b12	2	70	4845571	149395
ERR2663861	Bangladesh	Uncertain	ST1	d	ND	4.3.1.1	DR1A1-Typhi1-DR-Typhi2-DR-Typhi3-DR-Typhi4-DR-Typhi5-DR15-Typhi6-DR64-DR	DR27-EntB0var1-DR	P1	a2	2	73	4829309	149395
ERR2663862	Bangladesh	Uncertain	ST1	d	ND	4.3.1.3	DR1A1-Typhi1-DR-Typhi2-DR-Typhi3-DR-Typhi4-DR-Typhi5-DR15-Typhi6-DR64-DR	DR27-EntB0var1-DR	P1	a5,b10	1	75	4815433	144563
ERR2663863	Bangladesh	Uncertain	ST2	d	ND	3.2.2	DR1A1-Typhi1-DR-Typhi2-DR-Typhi3-DR-Typhi4-DR-Typhi6-DR64-DR	DR27-EntB0var1-DR	P2	a2,b12	1	66	4735163	149399
ERR2663864	Bangladesh	Uncertain	ST1	d	ND	4.3.1.1	DR1A1-Typhi1-DR-Typhi2-DR-Typhi3-DR-Typhi4-DR-Typhi5-DR15-Typhi6-DR64-DR	DR27-EntB0var1-DR	P1	a2,b12	2	76	4853018	150715
ERR2663865	Bangladesh	Uncertain	ST1	d	ND	4.3.1.3	DR1A1-Typhi1-DR-Typhi2-DR-Typhi3-DR-Typhi4-DR-Typhi5-DR15-Typhi6-DR64-DR	DR27-EntB0var1-DR	P1	a2,b12	1	68	4721549	145308
ERR2663866	Bangladesh	Uncertain	ST2	d	ND	3.3.2.Bd2	DR1A1-Typhi1-DR-Typhi2-DR-Typhi3-DR-Typhi4-DR-Typhi5-DR15-Typhi6-DR64-DR	DR27-EntB0var1-DR	P1	a2	2	72	4837345	151257
ERR2663867	Bangladesh	Uncertain	ST1	d	ND	4.3.1.1	DR1A1-Typhi1-DR-Typhi2-DR-Typhi3-DR-Typhi4-DR-Typhi5-DR15-Typhi6-DR64-DR	DR27-EntB0var1-DR	P1	a2,b12,b8	2	75	4847639	144782
ERR2663868	Bangladesh	Uncertain	ST2	d	ND	3.3.0	DR1A1-Typhi1-DR-Typhi2-DR-Typhi3-DR-Typhi4-DR-Typhi5-DR15-Typhi6-DR64-DR	DR27-EntB0var1-DR	P1	a5,b12	1	84	4751958	153718
ERR2663869	Bangladesh	Uncertain	ST2	d	ND	3.2.2	DR1A1-Typhi1-DR-Typhi2-DR-Typhi3-DR-Typhi4-DR-Typhi6-DR64-DR	DR27-EntB0var1-DR	P2	a5	2	75	4735809	144781
ERR2663870	Bangladesh	Uncertain	ST2	d	ND	3.0.0	DR1A1-Typhi1-DR-Typhi2-DR-Typhi3-DR-Typhi4-DR-Typhi6-DR64-DR	DR27-EntB0var1-DR	P2	a2	1	73	4737001	144781
ERR2663871	Bangladesh	Uncertain	ST1	d	ND	4.3.1.1	DR1A1-Typhi1-DR-Typhi2-DR-Typhi3-DR-Typhi4-DR-Typhi5-DR15-Typhi6-DR64-DR	DR27-EntB0var1-DR	P1	a2,b12	1	76	4851366	149484
ERR2663872	Bangladesh	Uncertain	ST1	d	ND	4.3.1.1	DR1A1-Typhi1-DR-Typhi2-DR-Typhi3-DR-Typhi4-DR-Typhi5-DR15-Typhi6-DR64-DR	DR27-EntB0var1-DR	P1	a2,b12	2	73	4738082	144772
ERR2663873	Bangladesh	Uncertain	ST2	d	ND	3.3.2	DR1A1-Typhi1-DR-Typhi2-DR-Typhi3-DR-Typhi4-DR-Typhi5-DR15-Typhi6-DR64-DR	DR27-EntB0var1-DR	P1	a2	2	66	4730099	153718
ERR2663874	Bangladesh	Uncertain	ST2	d	ND	2.2.0	DR1A1-Typhi1-DR-Typhi2-DR-Typhi3-DR-Typhi4-DR-Typhi5-DR15-Typhi6-DR64-DR	DR27-EntB0var1-DR	P1	a2,b12	1	64	4571681	149492
ERR2663875	Bangladesh	Uncertain	ST1	d	ND	4.3.1.1	DR1A1-Typhi1-DR-Typhi2-DR-Typhi3-DR-Typhi4-DR-Typhi5-DR15-Typhi6-DR64-DR	DR27-EntB0var1-DR	P1	a2,b12	2	76	4852197	149519
ERR2663876	Bangladesh	Uncertain	ST1	d	ND	4.3.1.1	DR1A1-Typhi1-DR-Typhi2-DR-Typhi3-DR-Typhi4-DR-Typhi5-DR15-Typhi6-DR64-DR	DR27-EntB0var1-DR	P1	a2	2	75	4852227	149519
ERR2663877	Bangladesh	Uncertain	ST1	d	ND	4.3.1.1	DR1A1-Typhi1-DR-Typhi2-DR-Typhi3-DR-Typhi4-DR-Typhi5-DR15-Typhi6-DR64-DR	DR27-EntB0var1-DR	P1	a2	2	83	4853830	144658
ERR2663878	Bangladesh	Uncertain	ST2	d	ND	2.1.7	DR1A1-Typhi1-DR-Typhi2-DR-Typhi3-DR-Typhi4-DR-Typhi5-DR15-Typhi6-DR64-DR	DR27-EntB0var1-DR	P1	a2	2	74	4734085	153730
ERR2663879	Bangladesh	Uncertain	ST2	d	ND	3.3.2	DR1A1-Typhi1-DR-Typhi2-DR-Typhi3-DR-Typhi4-DR-Typhi5-DR15-Typhi6-DR64-DR	DR27-EntB0var1-DR	P1	a2,b12	1	71	4731735	151257
ERR2663880	Bangladesh	Uncertain	ST1	d	ND	4.3.1.1	DR1A1-Typhi1-DR-Typhi2-DR-Typhi3-DR-Typhi4-DR-Typhi5-DR15-Typhi6-DR64-DR	DR27-EntB0var1-DR	P1	a2	1	73	4829966	149395
ERR2663881	Bangladesh	Uncertain	ST1	d	ND	4.3.1.3	DR1A1-Typhi1-DR-Typhi2-DR-Typhi3-DR-Typhi4-DR-Typhi5-DR15-Typhi6-DR64-DR	DR27-EntB0var1-DR	P1	a5	2	78	4815001	144658
ERR2663882	Bangladesh	Uncertain	ST2	d	ND	3.2.2	DR1A1-Typhi1-DR-Typhi2-DR-Typhi3-DR-Typhi4-DR-Typhi6-DR64-DR	DR27-EntB0var1-DR	P2	a2,b12	2	67	4734459	149395
ERR2663883	Bangladesh	Uncertain	ST1	d	ND	4.3.1	DR1A1-Typhi1-DR-Typhi2-DR-Typhi3-DR-Typhi4-DR-Typhi5-DR15-Typhi6-DR64-DR	DR27-EntB0var1-DR	P1	a2	1	72	4724120	144470
ERR2663884	Bangladesh	Uncertain	ST1	d	ND	4.3.1.1	DR1A1-Typhi1-DR-Typhi2-DR-Typhi3-DR-Typhi4-DR-Typhi5-DR15-Typhi6-DR64-DR	DR27-EntB0var1-DR	P1	a2,b12	1	80	4851452	144747
ERR2663885	Bangladesh	Uncertain	ST1	d	ND	4.3.1.3	DR1A1-Typhi1-DR-Typhi2-DR-Typhi3-DR-Typhi4-DR-Typhi5-DR15-Typhi6-DR64-DR	DR27-EntB0var1-DR	P1	a2	2	71	4721809	144896
ERR2663887	Bangladesh	Uncertain	MissingAlleles	d	l,w	Not determined	Detection of serovars Typhi AND Worthington associated CRISPR1 spacers	Detection of serovars Typhi and Worthington associated CRISPR2 spacers	Not determined	a2,b10	5	4611	6534205	3615	Contamination with S. enterica serovar Worthington
ERR2663888	Bangladesh	Uncertain	ST1	d	ND	4.3.1.1	DR1A1-Typhi1-DR-Typhi2-DR-Typhi3-DR-Typhi4-DR-Typhi5-DR15-Typhi6-DR64-DR	DR27-EntB0var1-DR	P1	a5	2	76	4852736	153737
ERR2663889	Bangladesh	Uncertain	ST2	d	ND	3.2.2	DR1A1-Typhi1-DR-Typhi2-DR-Typhi3-DR-Typhi4-DR-Typhi6-DR64-DR	DR27-EntB0var1-DR	P2	a2,b12	1	74	4735994	149395
ERR2663890	Bangladesh	Uncertain	ST2	d	ND	2.0.0	DR1A1-Typhi1-DR-Typhi2-DR-Typhi3-DR-Typhi4-DR-Typhi5-DR15-Typhi6-DR64-DR	DR27-EntB0var1-DR	P1	a2	2	73	4714147	145435
ERR2663891	Bangladesh	Uncertain	ST1	d	ND	4.3.1.3	DR1A1-Typhi1-DR-Typhi2-DR-Typhi3-DR-Typhi4-DR-Typhi5-DR15-Typhi6-DR64-DR	DR27-EntB0var1-DR	P1	a2	2	71	4815040	153747
ERR2663892	Bangladesh	Uncertain	ST1	d	ND	4.3.1.1	DR1A1-Typhi1-DR-Typhi2-DR-Typhi3-DR-Typhi4-DR-Typhi5-DR15-Typhi6-DR64-DR	DR27-EntB0var1-DR	P1	a5	1	78	4852576	144782
ERR2663893	Bangladesh	Uncertain	ST2	d	ND	3.2.2	DR1A1-Typhi1-DR-Typhi2-DR-Typhi3-DR-Typhi4-DR-Typhi6-DR64-DR	DR27-EntB0var1-DR	P2	a2	1	79	4744805	149998
ERR2663894	Bangladesh	Uncertain	ST1	d	ND	4.3.1.3	DR1A1-Typhi1-DR-Typhi2-DR-Typhi3-DR-Typhi4-DR-Typhi5-DR15-Typhi6-DR64-DR	DR27-EntB0var1-DR	P1	a2	1	82	5042502	144782
ERR2663895	Bangladesh	Uncertain	ST2	d	ND	3.0.2	DR1A1-Typhi1-DR-Typhi2-DR-Typhi3-DR-Typhi4-DR-Typhi5-DR15-Typhi6-DR64-DR	DR27-EntB0var1-DR	P1	a2	2	72	4700934	151450
ERR2663896	Bangladesh	Uncertain	ST1	d	ND	4.3.1.1	DR1A1-Typhi1-DR-Typhi2-DR-Typhi3-DR-Typhi4-DR-Typhi5-DR15-Typhi6-DR64-DR	DR27-EntB0var1-DR	P1	a2	1	80	4725218	143427
ERR2663897	Bangladesh	Uncertain	ST1	d	ND	4.3.1.1	DR1A1-Typhi1-DR-Typhi2-DR-Typhi3-DR-Typhi4-DR-Typhi5-DR15-Typhi6-DR64-DR	DR27-EntB0var1-DR	P1	a5,b10	2	81	4852851	144782
ERR2663898	Bangladesh	Uncertain	ST2	d	ND	3.2.2	DR1A1-Typhi1-DR-Typhi2-DR-Typhi3-DR-Typhi4-DR-Typhi6-DR64-DR	DR27-EntB0var1-DR	P2	a2	1	71	4735459	149395
ERR2663899	Bangladesh	Uncertain	ST2	d	ND	2.0.0	DR1A1-Typhi1-DR-Typhi2-DR-Typhi3-DR-Typhi4-DR-Typhi5-DR15-Typhi6-DR64-DR	DR27-EntB0var1-DR	P1	a2,b12	1	71	4716549	145433
ERR2663900	Bangladesh	Uncertain	ST2	d	ND	2.1.7	DR1A1-Typhi1-DR-Typhi2-DR-Typhi3-DR-Typhi4-DR-Typhi5-DR15-Typhi6-DR64-DR	DR27-EntB0var1-DR	P1	a2,b12	2	73	4733747	156227
ERR2663901	Bangladesh	Uncertain	ST2	d	ND	2.0.0	DR1A1-Typhi1-DR-Typhi2-DR-Typhi3-DR-Typhi4-DR-Typhi5-DR15-Typhi6-DR64-DR	DR27-EntB0var1-DR	P1	a5	1	77	4715118	149358
ERR2663902	Bangladesh	Uncertain	ST2	d	ND	3.2.2	DR1A1-Typhi1-DR-Typhi2-DR-Typhi3-DR-Typhi4-DR-Typhi6-DR64-DR	DR27-EntB0var1-DR	P2	a2	2	77	4841682	144607
ERR2663903	Bangladesh	Uncertain	ST1	d	ND	4.3.1.3	DR1A1-Typhi1-DR-Typhi2-DR-Typhi3-DR-Typhi4-DR-Typhi5-DR15-Typhi6-DR64-DR	DR27-EntB0var1-DR	P1	a2	2	69	4814071	153736
ERR2663904	Bangladesh	Uncertain	ST2	d	ND	3.3.2.Bd2	DR1A1-Typhi1-DR-Typhi2-DR-Typhi3-DR-Typhi4-DR-Typhi5-DR15-Typhi6-DR64-DR	DR27-EntB0var1-DR	P1	a5	2	69	4730806	151257
ERR2663905	Bangladesh	Uncertain	ST2	d	ND	3.2.2	DR1A1-Typhi1-DR-Typhi2-DR-Typhi3-DR-Typhi4-DR-Typhi6-DR64-DR	DR27-EntB0var1-DR	P2	a2,b12	1	71	4699566	149998
ERR2663906	Bangladesh	Uncertain	ST2	d	ND	2.0.1	DR1A1-Typhi1-DR-Typhi2-DR-Typhi3-DR-Typhi4-DR-Typhi5-DR15-Typhi6-DR64-DR	DR27-EntB0var1-DR	P1	a2	1	70	4729589	150966
ERR2663907	Bangladesh	Uncertain	ST1	d	ND	4.3.1.3	DR1A1-Typhi1-DR-Typhi2-DR-Typhi3-DR-Typhi4-DR-Typhi5-DR15-Typhi6-DR64-DR	DR27-EntB0var1-DR	P1	a2	2	71	4814859	153736
ERR2663908	Bangladesh	Uncertain	ST1	d	ND	4.3.1.1	DR1A1-Typhi1-DR-Typhi2-DR-Typhi3-DR-Typhi4-DR-Typhi5-DR15-Typhi6-DR64-DR	DR27-EntB0var1-DR	P1	a2	2	79	4850703	153736
ERR2663909	Bangladesh	Uncertain	ST1	d	ND	4.3.1.1	DR1A1-Typhi1-DR-Typhi2-DR-Typhi3-DR-Typhi4-DR-Typhi5-DR15-Typhi6-DR64-DR	DR27-EntB0var1-DR	P1	a2	3	75	4852100	149395
ERR2663910	Bangladesh	Uncertain	ST1	d	ND	4.3.1.1	DR1A1-Typhi1-DR-Typhi2-DR-Typhi3-DR-Typhi4-DR-Typhi5-DR15-Typhi6-DR64-DR	DR27-EntB0var1-DR	P1	a2	1	83	4846819	144782
ERR2663911	Bangladesh	Uncertain	ST1	d	ND	4.3.1.1	DR1A1-Typhi1-DR-Typhi2-DR-Typhi3-DR-Typhi4-DR-Typhi5-DR15-Typhi6-DR64-DR	DR27-EntB0var1-DR	P1	a2	2	81	4852755	149395
ERR2663912	Bangladesh	Uncertain	ST1	d	ND	4.3.1.3	DR1A1-Typhi1-DR-Typhi2-DR-Typhi3-DR-Typhi4-DR-Typhi5-DR15-Typhi6-DR64-DR	DR27-EntB0var1-DR	P1	a2,b12	2	91	5042802	144663
ERR2663913	Bangladesh	Uncertain	ST2209	d	ND	2.3.3	DR1A1-Typhi1-DR-Typhi2-DR-Typhi3-DR-Typhi4-DR-Typhi5-DR15-Typhi6-DR64-DR64-DR	DR27-EntB0var1-DR	P4	a2	2	73	4723796	144966
ERR2663914	Bangladesh	Uncertain	ST1	d	ND	4.3.1.1	DR1A1-Typhi1-DR-Typhi2-DR-Typhi3-DR-Typhi4-DR-Typhi5-DR15-Typhi6-DR64-DR	DR27-EntB0var1-DR	P1	a2	2	75	4739002	153736
ERR2663915	Bangladesh	Uncertain	ST2	d	ND	3.3.2.Bd2	DR1A1-Typhi1-DR-Typhi2-DR-Typhi3-DR-Typhi4-DR-Typhi5-DR15-Typhi6-DR64-DR	DR27-EntB0var1-DR	P1	a2,b12	1	73	4837481	144747
ERR2663916	Bangladesh	Uncertain	ST1	d	ND	4.3.1.1	DR1A1-Typhi1-DR-Typhi2-DR-Typhi3-DR-Typhi4-DR-Typhi5-DR15-Typhi6-DR64-DR	DR27-EntB0var1-DR	P1	a2,b12	1	78	4851105	149395
ERR2663917	Bangladesh	Uncertain	ST2	d	ND	3.3.2.Bd2	DR1A1-Typhi1-DR-Typhi2-DR-Typhi3-DR-Typhi4-DR-Typhi5-DR15-Typhi6-DR64-DR	DR27-EntB0var1-DR	P1	a2	2	75	4837839	149395
ERR2663918	Bangladesh	Uncertain	ST1	d	ND	4.3.1.3	DR1A1-Typhi1-DR-Typhi2-DR-Typhi3-DR-Typhi4-DR-Typhi5-DR15-Typhi6-DR64-DR	DR27-EntB0var1-DR	P1	a2,b12	1	70	4721066	149398
ERR2663919	Bangladesh	Uncertain	ST1	d	ND	4.3.1.1	DR1A1-Typhi1-DR-Typhi2-DR-Typhi3-DR-Typhi4-DR-Typhi5-DR15-Typhi6-DR64-DR	DR27-EntB0var1-DR	P1	a2,b12	2	76	4846150	144782
ERR2663920	Bangladesh	Uncertain	ST2	d	ND	3.3.2.Bd1	DR1A1-Typhi1-DR-Typhi2-DR-Typhi3-DR-Typhi4-DR-Typhi5-DR15-Typhi6-DR	DR27-EntB0var1-DR	P3	a2	1	89	4896333	147382
ERR2663921	Bangladesh	Uncertain	ST2	d	ND	3.3.2	DR1A1-Typhi1-DR-Typhi2-DR-Typhi3-DR-Typhi4-DR-Typhi5-DR15-Typhi6-DR64-DR	DR27-EntB0var1-DR	P1	a5	2	69	4836969	153708
ERR2663922	Bangladesh	Uncertain	ST2	d	ND	3.2.2	DR1A1-Typhi1-DR-Typhi2-DR-Typhi3-DR-Typhi4-DR-Typhi6-DR64-DR	DR27-EntB0var1-DR	P2	a2	1	72	4733644	145301
ERR2663923	Bangladesh	Uncertain	ST1	d	ND	4.3.1.1	DR1A1-Typhi1-DR-Typhi2-DR-Typhi3-DR-Typhi4-DR-Typhi5-DR15-Typhi6-DR64-DR	DR27-EntB0var1-DR	P1	a2	1	73	4850321	153736
ERR2663924	Bangladesh	Uncertain	ST1	d	ND	4.3.1.1	DR1A1-Typhi1-DR-Typhi2-DR-Typhi3-DR-Typhi4-DR-Typhi5-DR15-Typhi6-DR64-DR	DR27-EntB0var1-DR	P1	a2	2	76	4852187	149395
ERR2663925	Bangladesh	Uncertain	ST1	d	ND	4.3.1.2	DR1A1-Typhi1-DR-Typhi2-DR-Typhi3-DR-Typhi4-DR-Typhi5-DR15-Typhi6-DR64-DR	DR27-EntB0var1-DR	P1	a5	1	67	4721398	149519
ERR2663926	Bangladesh	Uncertain	ST2	d	ND	3.2.2	DR1A1-Typhi1-DR-Typhi2-DR-Typhi3-DR-Typhi4-DR-Typhi6-DR64-DR	DR27-EntB0var1-DR	P2	a2	1	72	4735538	149395
ERR2663927	Bangladesh	Uncertain	ST2	d	ND	3.3.2	DR1A1-Typhi1-DR-Typhi2-DR-Typhi3-DR-Typhi4-DR-Typhi5-DR15-Typhi6-DR64-DR	DR27-EntB0var1-DR	P1	a2,b12	2	74	4836738	153718
ERR2663928	Bangladesh	Uncertain	ST1	d	ND	4.3.1.1	DR1A1-Typhi1-DR-Typhi2-DR-Typhi3-DR-Typhi4-DR-Typhi5-DR15-Typhi6-DR64-DR	DR27-EntB0var1-DR	P1	a5,b12	2	77	4852875	149395
ERR2663929	Bangladesh	Uncertain	ST2	d	ND	3.2.2	DR1A1-Typhi1-DR-Typhi2-DR-Typhi3-DR-Typhi4-DR-Typhi6-DR64-DR	DR27-EntB0var1-DR	P2	a5	1	74	4734088	149395
ERR2663930	Bangladesh	Uncertain	ST2	d	ND	3.2.2	DR1A1-Typhi1-DR-Typhi2-DR-Typhi3-DR-Typhi4-DR-Typhi6-DR64-DR	DR27-EntB0var1-DR	P2	a2,b12	2	75	4734927	144703
ERR2663931	Bangladesh	Uncertain	ST1	d	ND	4.3.1.1	DR1A1-Typhi1-DR-Typhi2-DR-Typhi3-DR-Typhi4-DR-Typhi5-DR15-Typhi6-DR64-DR	DR27-EntB0var1-DR	P1	a2	1	75	4852124	149395
ERR2663932	Bangladesh	Uncertain	ST1	d	ND	4.3.1.1	DR1A1-Typhi1-DR-Typhi2-DR-Typhi3-DR-Typhi4-DR-Typhi5-DR15-Typhi6-DR64-DR	DR27-EntB0var1-DR	P1	a2	1	78	4851387	149519
ERR2663933	Bangladesh	Uncertain	ST1	d	ND	4.3.1.3	DR1A1-Typhi1-DR-Typhi2-DR-Typhi3-DR-Typhi4-DR-Typhi5-DR15-Typhi6-DR64-DR	DR27-EntB0var1-DR	P1	a5,b12	2	69	4813073	153736
ERR2663934	Bangladesh	Uncertain	ST2	d	ND	3.2.2	DR1A1-Typhi1-DR-Typhi2-DR-Typhi3-DR-Typhi4-DR-Typhi6-DR64-DR	DR27-EntB0var1-DR	P2	a5	1	73	4734503	144781
ERR2663935	Bangladesh	Uncertain	ST2	d	ND	3.2.2	DR1A1-Typhi1-DR-Typhi2-DR-Typhi3-DR-Typhi4-DR-Typhi6-DR64-DR	DR27-EntB0var1-DR	P2	a2,b12	1	71	4735213	149389
ERR2663936	Bangladesh	Uncertain	ST2	d	ND	3.3.2.Bd2	DR1A1-Typhi1-DR-Typhi2-DR-Typhi3-DR-Typhi4-DR-Typhi5-DR15-Typhi6-DR64-DR	DR27-EntB0var1-DR	P1	a5	1	66	4836712	172029
ERR2663937	Bangladesh	Uncertain	ST2	d	ND	3.2.2	DR1A1-Typhi1-DR-Typhi2-DR-Typhi3-DR-Typhi4-DR-Typhi6-DR64-DR	DR27-EntB0var1-DR	P2	a2	1	82	4812378	146474
ERR2663938	Bangladesh	Uncertain	ST1	d	ND	4.3.1.1	DR1A1-Typhi1-DR-Typhi2-DR-Typhi3-DR-Typhi4-DR-Typhi5-DR15-Typhi6-DR64-DR	DR27-EntB0var1-DR	P1	a2,b12	2	80	4850730	153736
ERR2663939	Bangladesh	Uncertain	ST2209	d	ND	2.3.3	DR1A1-Typhi1-DR-Typhi2-DR-Typhi3-DR-Typhi4-DR-Typhi5-DR15-Typhi6-DR64-DR	DR27-EntB0var1-DR	P1	a2	1	67	4715923	153730
ERR2663940	Bangladesh	Uncertain	ST2	d	ND	3.3.2	DR1A1-Typhi1-DR-Typhi2-DR-Typhi3-DR-Typhi4-DR-Typhi5-DR15-Typhi6-DR64-DR	DR27-EntB0var1-DR	P1	a2	1	75	4739037	144741
ERR2663941	Bangladesh	Uncertain	ST2	d	ND	3.3.2	DR1A1-Typhi1-DR-Typhi2-DR-Typhi3-DR-Typhi4-DR-Typhi5-DR15-Typhi6-DR64-DR	DR27-EntB0var1-DR	P1	a2,b13	1	74	4836504	153718
ERR2663942	Bangladesh	Uncertain	ST2209	d	ND	2.3.3	DR1A1-Typhi1-DR-Typhi2-DR-Typhi3-DR-Typhi4-DR-Typhi5-DR15-Typhi6-DR64-DR	DR27-EntB0var1-DR	P1	a2,b12	2	73	4719139	151057
ERR2663943	Bangladesh	Uncertain	ST2	d	ND	3.3.2.Bd2	DR1A1-Typhi1-DR-Typhi2-DR-Typhi3-DR-Typhi4-DR-Typhi5-DR15-Typhi6-DR64-DR	DR27-EntB0var1-DR	P1	a2	2	68	4729394	153718
ERR2663944	Bangladesh	Uncertain	ST2	d	ND	3.3.2.Bd1	DR1A1-Typhi1-DR-Typhi2-DR-Typhi3-DR-Typhi4-DR-Typhi5-DR15-Typhi6-DR	DR27-EntB0var1-DR	P3	a2	2	82	4900881	153966
ERR2663945	Bangladesh	Uncertain	ST1	d	ND	4.3.1.1	DR1A1-Typhi1-DR-Typhi2-DR-Typhi3-DR-Typhi4-DR-Typhi5-DR15-Typhi6-DR64-DR	DR27-EntB0var1-DR	P1	a2	1	75	4850703	149519
ERR2663946	Bangladesh	Uncertain	ST2	d	ND	3.3.2	DR1A1-Typhi1-DR-Typhi2-DR-Typhi3-DR-Typhi4-DR-Typhi5-DR15-Typhi6-DR64-DR	DR27-EntB0var1-DR	P1	a2	1	66	4730798	162714
ERR2663947	Bangladesh	Uncertain	ST1	d	ND	4.3.1.3	DR1A1-Typhi1-DR-Typhi2-DR-Typhi3-DR-Typhi4-DR-Typhi5-DR15-Typhi6-DR64-DR	DR27-EntB0var1-DR	P1	a2,b12	2	79	4809853	143659
ERR2663948	Bangladesh	Uncertain	ST1	d	ND	4.3.1.1	DR1A1-Typhi1-DR-Typhi2-DR-Typhi3-DR-Typhi4-DR-Typhi5-DR15-Typhi6-DR64-DR	DR27-EntB0var1-DR	P1	a2	1	74	4830069	144782
ERR2663949	Bangladesh	Uncertain	ST1	d	ND	4.3.1.1	DR1A1-Typhi1-DR-Typhi2-DR-Typhi3-DR-Typhi4-DR-Typhi5-DR15-Typhi6-DR64-DR	DR27-EntB0var1-DR	P1	a2	2	76	4852485	149519
ERR2663950	Bangladesh	Uncertain	ST1	d	ND	4.3.1.1	DR1A1-Typhi1-DR-Typhi2-DR-Typhi3-DR-Typhi4-DR-Typhi5-DR15-Typhi6-DR64-DR	DR27-EntB0var1-DR	P1	a2	1	76	4850582	149519
ERR2663951	Bangladesh	Uncertain	ST1	d	ND	4.3.1.1	DR1A1-Typhi1-DR-Typhi2-DR-Typhi3-DR-Typhi4-DR-Typhi5-DR15-Typhi6-DR64-DR	DR27-EntB0var1-DR	P1	a5	2	77	4853579	144782
ERR2663952	Bangladesh	Uncertain	ST2	d	ND	3.2.2	DR1A1-Typhi1-DR-Typhi2-DR-Typhi3-DR-Typhi4-DR-Typhi6-DR64-DR	DR27-EntB0var1-DR	P2	a2	1	73	4735195	153724
ERR2663953	Bangladesh	Uncertain	ST1	d	ND	4.3.1.1	DR1A1-Typhi1-DR-Typhi2-DR-Typhi3-DR-Typhi4-DR-Typhi5-DR15-Typhi6-DR64-DR	DR27-EntB0var1-DR	P1	a2	2	78	4852423	149385
ERR2663954	Bangladesh	Uncertain	ST2	d	ND	3.3.2.Bd1	DR1A1-Typhi1-DR-Typhi2-DR-Typhi3-DR-Typhi4-DR-Typhi5-DR15-Typhi6-DR	DR27-EntB0var1-DR	P3	a2,b12	1	88	4898574	149297
ERR2663955	Bangladesh	Uncertain	ST1	d	ND	4.3.1.1	DR1A1-Typhi1-DR-Typhi2-DR-Typhi3-DR-Typhi4-DR-Typhi5-DR15-Typhi6-DR64-DR	DR27-EntB0var1-DR	P1	a5	1	75	4851018	149519
ERR2663956	Bangladesh	Uncertain	ST2	d	ND	3.2.2	DR1A1-Typhi1-DR-Typhi2-DR-Typhi3-DR-Typhi4-DR-Typhi6-DR64-DR	DR27-EntB0var1-DR	P2	a2	2	71	4736129	144745
ERR2663957	Bangladesh	Uncertain	ST1	d	ND	4.3.1.1	DR1A1-Typhi1-DR-Typhi2-DR-Typhi3-DR-Typhi4-DR-Typhi5-DR15-Typhi6-DR64-DR	DR27-EntB0var1-DR	P1	a2	1	70	4743685	172029
ERR2663958	Bangladesh	Uncertain	ST1	d	ND	4.3.1.1	DR1A1-Typhi1-DR-Typhi2-DR-Typhi3-DR-Typhi4-DR-Typhi5-DR15-Typhi6-DR64-DR	DR27-EntB0var1-DR	P1	a2	1	74	4828435	144746
ERR2663959	Bangladesh	Uncertain	ST1	d	ND	4.3.1.1	DR1A1-Typhi1-DR-Typhi2-DR-Typhi3-DR-Typhi4-DR-Typhi5-DR15-Typhi6-DR64-DR	DR27-EntB0var1-DR	P1	a2,b12	1	76	4743714	153736
ERR2663960	Bangladesh	Uncertain	ST1	d	ND	4.3.1.3	DR1A1-Typhi1-DR-Typhi2-DR-Typhi3-DR-Typhi4-DR-Typhi5-DR15-Typhi6-DR64-DR	DR27-EntB0var1-DR	P1	a2,b12	2	67	4721510	149519
ERR2663961	Bangladesh	Uncertain	ST1	d	ND	4.3.1.3	DR1A1-Typhi1-DR-Typhi2-DR-Typhi3-DR-Typhi4-DR-Typhi5-DR15-Typhi6-DR64-DR	DR27-EntB0var1-DR	P1	a2,b12	1	64	4812544	149519
ERR2663962	Bangladesh	Uncertain	ST1	d	ND	4.3.1.1	DR1A1-Typhi1-DR-Typhi2-DR-Typhi3-DR-Typhi4-DR-Typhi5-DR15-Typhi6-DR64-DR	DR27-EntB0var1-DR	P1	a2,b12	2	82	4852931	144782
ERR2663963	Bangladesh	Uncertain	ST1	d	ND	4.3.1.1	DR1A1-Typhi1-DR-Typhi2-DR-Typhi3-DR-Typhi4-DR-Typhi5-DR15-Typhi6-DR64-DR	DR27-EntB0var1-DR	P1	a2,b12	1	68	4847399	149519
ERR2663964	Bangladesh	Uncertain	ST2	d	ND	3.3.2.Bd2	DR1A1-Typhi1-DR-Typhi2-DR-Typhi3-DR-Typhi4-DR-Typhi5-DR15-Typhi6-DR64-DR	DR27-EntB0var1-DR	P1	a2	1	65	4835395	162714
ERR2663965	Bangladesh	Uncertain	ST2	d	ND	2.0.1	DR1A1-Typhi1-DR-Typhi2-DR-Typhi3-DR-Typhi4-DR-Typhi5-DR15-Typhi6-DR64-DR	DR27-EntB0var1-DR	P1	a2	2	71	4731033	150966
ERR2663966	Bangladesh	Uncertain	ST1	d	ND	4.3.1.1	DR1A1-Typhi1-DR-Typhi2-DR-Typhi3-DR-Typhi4-DR-Typhi5-DR15-Typhi6-DR64-DR	DR27-EntB0var1-DR	P1	a2,b12	1	76	4850292	153736
ERR2663967	Bangladesh	Uncertain	ST1	d	ND	4.3.1.1	DR1A1-Typhi1-DR-Typhi2-DR-Typhi3-DR-Typhi4-DR-Typhi5-DR15-Typhi6-DR64-DR	DR27-EntB0var1-DR	P1	a2	2	70	4841964	149398
ERR2663968	Bangladesh	Uncertain	ST2	d	ND	3.3.2.Bd1	DR1A1-Typhi1-DR-Typhi2-DR-Typhi3-DR-Typhi4-DR-Typhi5-DR15-Typhi6-DR	DR27-EntB0var1-DR	P3	a3,a2,a1,b12,b1	2	86	4896916	149395
ERR2663969	Bangladesh	Uncertain	ST1	d	ND	Not determined	Detection of serovars Typhi and Enteritidis associated CRISPR1 spacers	DR27-EntB0var1-DR	Not determined	a2	3	233	5291463	80859	Contamination with S. enterica serovar Enteritidis
ERR2663970	Bangladesh	Uncertain	ST1	d	ND	4.3.1.3	DR1A1-Typhi1-DR-Typhi2-DR-Typhi3-DR-Typhi4-DR-Typhi5-DR15-Typhi6-DR64-DR	DR27-EntB0var1-DR	P1	a2	1	69	4811738	153736
ERR2663971	Bangladesh	Uncertain	ST1	d	ND	4.3.1.3	DR1A1-Typhi1-DR-Typhi2-DR-Typhi3-DR-Typhi4-DR-Typhi5-DR15-Typhi6-DR64-DR	DR27-EntB0var1-DR	P1	a2	1	70	4812429	145799
ERR2663972	Bangladesh	Uncertain	ST2	d	ND	3.3.2.Bd1	DR1A1-Typhi1-DR-Typhi2-DR-Typhi3-DR-Typhi4-DR-Typhi5-DR15-Typhi6-DR	DR27-EntB0var1-DR	P3	a2	2	87	4792036	144782
ERR2663973	Bangladesh	Uncertain	ST1	d	ND	4.3.1.3	DR1A1-Typhi1-DR-Typhi2-DR-Typhi3-DR-Typhi4-DR-Typhi5-DR15-Typhi6-DR64-DR	DR27-EntB0var1-DR	P1	a2	1	67	4811549	149484
ERR2663974	Bangladesh	Uncertain	ST1	d	ND	4.3.1.1	DR1A1-Typhi1-DR-Typhi2-DR-Typhi3-DR-Typhi4-DR-Typhi5-DR15-Typhi6-DR64-DR	DR27-EntB0var1-DR	P1	a2	2	77	4853118	153747
ERR2663975	Bangladesh	Uncertain	ST1	d	ND	4.3.1.1	DR1A1-Typhi1-DR-Typhi2-DR-Typhi3-DR-Typhi4-DR-Typhi5-DR15-Typhi6-DR64-DR	DR27-EntB0var1-DR	P1	a2,b12	1	71	4850817	153736
ERR2663976	Bangladesh	Uncertain	ST1	d	ND	4.3.1.1	DR1A1-Typhi1-DR-Typhi2-DR-Typhi3-DR-Typhi4-DR-Typhi5-DR15-Typhi6-DR64-DR	DR27-EntB0var1-DR	P1	a5	1	79	4853572	149395
ERR2663977	Bangladesh	Uncertain	ST2	d	ND	3.2.2	DR1A1-Typhi1-DR-Typhi2-DR-Typhi3-DR-Typhi4-DR-Typhi6-DR64-DR	DR27-EntB0var1-DR	P2	a2,b12	1	68	4734315	149998
ERR2663978	Bangladesh	Uncertain	ST1	d	ND	4.3.1.1	DR1A1-Typhi1-DR-Typhi2-DR-Typhi3-DR-Typhi4-DR-Typhi5-DR15-Typhi6-DR64-DR	DR27-EntB0var1-DR	P1	a5	2	78	4852425	149395
ERR2663979	Bangladesh	Uncertain	ST2	d	ND	3.2.2	DR1A1-Typhi1-DR-Typhi2-DR-Typhi3-DR-Typhi4-DR-Typhi6-DR64-DR	DR27-EntB0var1-DR	P2	a2	2	82	4811787	144781
ERR2663980	Bangladesh	Uncertain	ST1	d	ND	4.3.1.3	DR1A1-Typhi1-DR-Typhi2-DR-Typhi3-DR-Typhi4-DR-Typhi5-DR15-Typhi6-DR64-DR	DR27-EntB0var1-DR	P1	a5,b12	1	73	4812081	149395
ERR2663981	Bangladesh	Uncertain	ST2	d	ND	3.2.2	DR1A1-Typhi1-DR-Typhi2-DR-Typhi3-DR-Typhi4-DR-Typhi6-DR64-DR	DR27-EntB0var1-DR	P2	a2	2	71	4735444	149998
ERR2663982	Bangladesh	Uncertain	ST1	d	ND	4.3.1.3	DR1A1-Typhi1-DR-Typhi2-DR-Typhi3-DR-Typhi4-DR-Typhi5-DR15-Typhi6-DR64-DR	DR27-EntB0var1-DR	P1	a2	1	66	4812095	149519
ERR2663983	Bangladesh	Uncertain	ST1	d	ND	4.3.1.3	DR1A1-Typhi1-DR-Typhi2-DR-Typhi3-DR-Typhi4-DR-Typhi5-DR15-Typhi6-DR64-DR	DR27-EntB0var1-DR	P1	a2	1	68	4814466	149395
ERR2663984	Bangladesh	Uncertain	ST1	d	ND	4.3.1.1	DR1A1-Typhi1-DR-Typhi2-DR-Typhi3-DR-Typhi4-DR-Typhi5-DR15-Typhi6-DR64-DR	DR27-EntB0var1-DR	P1	a5,b10	1	70	4844333	153613
ERR2663985	Bangladesh	Uncertain	ST2	d	ND	3.2.2	DR1A1-Typhi1-DR-Typhi2-DR-Typhi3-DR-Typhi4-DR-Typhi6-DR64-DR	DR27-EntB0var1-DR	P2	a2	2	62	4734145	172029
ERR2663986	Bangladesh	Uncertain	ST1	d	ND	4.3.1.1	DR1A1-Typhi1-DR-Typhi2-DR-Typhi3-DR-Typhi4-DR-Typhi5-DR15-Typhi6-DR64-DR	DR27-EntB0var1-DR	P1	a2,b12	1	73	4842891	149519
ERR2663987	Bangladesh	Uncertain	ST1	d	ND	4.3.1.1	DR1A1-Typhi1-DR-Typhi2-DR-Typhi3-DR-Typhi4-DR-Typhi5-DR15-Typhi6-DR64-DR	DR27-EntB0var1-DR	P1	a2,b12	2	78	4844866	149519
ERR2663988	Bangladesh	Uncertain	ST2	d	ND	3.3.2	DR1A1-Typhi1-DR-Typhi2-DR-Typhi3-DR-Typhi4-DR-Typhi5-DR15-Typhi6-DR	DR27-EntB0var1-DR	P3	a2	1	84	4816505	149358
ERR2663989	Bangladesh	Uncertain	ST1	d	ND	4.3.1.1	DR1A1-Typhi1-DR-Typhi2-DR-Typhi3-DR-Typhi4-DR-Typhi5-DR15-Typhi6-DR64-DR	DR27-EntB0var1-DR	P1	a2,b12	1	74	4851407	149519
ERR2663990	Bangladesh	Uncertain	ST2	d	ND	3.3.2	DR1A1-Typhi1-DR-Typhi2-DR-Typhi3-DR-Typhi4-DR-Typhi5-DR15-Typhi6-DR	DR27-EntB0var1-DR	P3	a2,b9	1	81	4816217	149395
ERR2663991	Bangladesh	Uncertain	ST1	d	ND	4.3.1.3	DR1A1-Typhi1-DR-Typhi2-DR-Typhi3-DR-Typhi4-DR-Typhi5-DR15-Typhi6-DR64-DR	DR27-EntB0var1-DR	P1	a2	1	66	4812296	153613
ERR2663992	Bangladesh	Uncertain	ST1	d	ND	4.3.1.1	DR1A1-Typhi1-DR-Typhi2-DR-Typhi3-DR-Typhi4-DR-Typhi5-DR15-Typhi6-DR64-DR	DR27-EntB0var1-DR	P1	a2	1	80	4852485	149394
ERR2663993	Bangladesh	Uncertain	ST1	d	ND	4.3.1.1	DR1A1-Typhi1-DR-Typhi2-DR-Typhi3-DR-Typhi4-DR-Typhi5-DR15-Typhi6-DR64-DR	DR27-EntB0var1-DR	P1	a2	1	66	4844445	149519
ERR2663994	Bangladesh	Uncertain	ST1	d	ND	4.3.1.3	DR1A1-Typhi1-DR-Typhi2-DR-Typhi3-DR-Typhi4-DR-Typhi5-DR15-Typhi6-DR64-DR	DR27-EntB0var1-DR	P1	a2	2	66	4721607	149519
ERR2663995	Bangladesh	Uncertain	ST1	d	ND	4.3.1.1	DR1A1-Typhi1-DR-Typhi2-DR-Typhi3-DR-Typhi4-DR-Typhi5-DR15-Typhi6-DR64-DR	DR27-EntB0var1-DR	P1	a5	1	65	4844717	149519
ERR2663996	Bangladesh	Uncertain	ST2	d	ND	3.2.2	DR1A1-Typhi1-DR-Typhi2-DR-Typhi3-DR-Typhi4-DR-Typhi6-DR64-DR	DR27-EntB0var1-DR	P2	a2,b12	1	72	4734580	149395
ERR2663997	Bangladesh	Uncertain	ST1	d	ND	4.3.1.3	DR1A1-Typhi1-DR-Typhi2-DR-Typhi3-DR-Typhi4-DR-Typhi5-DR15-Typhi6-DR64-DR	DR27-EntB0var1-DR	P1	a5,b12	1	69	4812832	149519
ERR2663998	Bangladesh	Uncertain	ST2	d	ND	3.2.2	DR1A1-Typhi1-DR-Typhi2-DR-Typhi3-DR-Typhi4-DR-Typhi6-DR64-DR	DR27-EntB0var1-DR	P2	a2	1	65	4734210	149998
ERR2663999	Bangladesh	Uncertain	ST1	d	ND	4.3.1.1	DR1A1-Typhi1-DR-Typhi2-DR-Typhi3-DR-Typhi4-DR-Typhi5-DR15-Typhi6-DR64-DR	DR27-EntB0var1-DR	P1	a2	1	71	4851561	149519
ERR343253	India	2002	ST2	d	ND	2.5.0	DR1A1-Typhi1-DR-Typhi2-DR-Typhi3-DR-Typhi4-DR-Typhi5-DR15-Typhi6-DR	DR27-EntB0var1-DR	P3	a2,b1,b17	1	63	4684435	153730
ERR343254	India	2002	ST2	d	ND	2.5.0	DR1A1-Typhi1-DR-Typhi2-DR-Typhi3-DR-Typhi4-DR-Typhi5-DR15-Typhi6-DR	DR27-EntB0var1-DR	P3	a2,b1	1	64	4685530	172038
ERR343258	India	2003	ST1	d	ND	4.3.1.2	DR1A1-Typhi1-DR-Typhi2-DR-Typhi3-DR-Typhi4-DR-Typhi5-DR15-Typhi6-DR64-DR	DR27-EntB0var1-DR	P1	a2,b12,b1	1	64	4830000	172037
ERR343262	India	2004	ST1	d	ND	4.3.1.2	DR1A1-Typhi1-DR-Typhi2-DR-Typhi3-DR-Typhi4-DR-Typhi5-DR15-Typhi6-DR64-DR	DR27-EntB0var1-DR	P1	a2,b10,b1	1	62	4828782	153736
ERR343263	India	2004	ST1	d	ND	4.1.0	DR1A1-Typhi1-DR-Typhi2-DR-Typhi4-DR-Typhi5-DR15-Typhi6-DR64-DR	DR27-EntB0var1-DR	P5	a4	1	61	4732914	172100
ERR343264	India	2004	ST2	d	ND	3.3.0	DR1A1-Typhi1-DR-Typhi2-DR-Typhi3-DR-Typhi4-DR-Typhi5-DR15-Typhi6-DR	DR27-EntB0var1-DR	P3	a2,b10,b1	2	63	4738408	181956
ERR343269	India	2005	ST1	d	ND	4.3.1.1	DR1A1-Typhi1-DR-Typhi2-DR-Typhi3-DR-Typhi4-DR-Typhi5-DR15-Typhi6-DR64-DR	DR27-EntB0var1-DR	P1	a2	2	75	4779016	149519
ERR343271	India	2006	ST1	d	ND	4.3.1.2	DR1A1-Typhi1-DR-Typhi2-DR-Typhi3-DR-Typhi4-DR-Typhi5-DR15-Typhi6-DR64-DR	DR27-EntB0var1-DR	P1	a2,b1	1	59	4828478	185380
ERR343272	India	2006	ST1	d	ND	4.3.1.1	DR1A1-Typhi1-DR-Typhi2-DR-Typhi3-DR-Typhi4-DR-Typhi5-DR15-Typhi6-DR64-DR	DR27-EntB0var1-DR	P1	a2,b1	1	56	4828370	185438
ERR343273	India	2006	ST1	d	ND	4.3.1.2	DR1A1-Typhi1-DR-Typhi2-DR-Typhi3-DR-Typhi4-DR-Typhi5-DR15-Typhi6-DR64-DR	DR27-EntB0var1-DR	P1	a2,b9,b10	1	65	4721918	172000
ERR343275	India	2006	ST2	d	ND	2.5.0	DR1A1-Typhi1-DR-Typhi2-DR-Typhi3-DR-Typhi4-DR-Typhi5-DR15-Typhi6-DR	DR27-EntB0var1-DR	P3	a2,b1	1	57	4683062	184417
ERR343282	India	2008	ST1	d	ND	4.3.1.2	DR1A1-Typhi1-DR-Typhi2-DR-Typhi3-DR-Typhi4-DR-Typhi5-DR15-Typhi6-DR64-DR	DR27-EntB0var1-DR	P1	a2,b1	1	58	4753089	172217
ERR343286	India	2008	ST2	d	ND	2.2.2	DR1A1-Typhi1-DR-Typhi2-DR-Typhi3-DR-Typhi4-DR-Typhi5-DR15-Typhi6-DR	DR27-EntB0var1-DR	P3	a2,b9,b12	1	62	4705859	170802
ERR343288	India	2008	ST1	d	ND	4.3.1.2	DR1A1-Typhi1-DR-Typhi2-DR-Typhi3-DR-Typhi4-DR-Typhi5-DR15-Typhi6-DR64-DR	DR27-EntB0var1-DR	P1	a2,b1,b9,b10	1	58	4752482	172217
ERR343289	India	2008	ST2	d	ND	2.1.7	DR1A1-Typhi1-DR-Typhi2-DR-Typhi3-DR-Typhi4-DR-Typhi5-DR15-Typhi6-DR64-DR	DR27-EntB0var1-DR	P1	a2,b1	1	64	4731735	172187
ERR343294	India	2009	ST1	d	ND	4.3.1.2	DR1A1-Typhi1-DR-Typhi2-DR-Typhi3-DR-Typhi4-DR-Typhi5-DR15-Typhi6-DR64-DR	DR27-EntB0var1-DR	P1	a2,b9,b1	2	58	4721766	172209
ERR343295	India	2009	ST2	d	ND	3.1.0	DR1A1-Typhi1-DR-Typhi2-DR-Typhi3-DR-Typhi4-DR-Typhi5-DR15-Typhi6-DR64-DR	DR27-EntB0var1-DR	P1	a2,b10,b1	1	60	4726521	185438
ERR343300	India	2010	ST1	d	ND	4.3.1.2	DR1A1-Typhi1-DR-Typhi2-DR-Typhi3-DR-Typhi4-DR-Typhi5-DR15-Typhi6-DR64-DR	DR27-EntB0var1-DR	P1	a2,b1	2	58	4753203	172029
ERR343301	India	2010	ST2	d	ND	2.0.1	DR1A1-Typhi1-DR-Typhi2-DR-Typhi3-DR-Typhi4-DR-Typhi5-DR15-Typhi6-DR64-DR	DR27-EntB0var1-DR	P1	a2,b9,b1	1	68	4730723	170768
ERR343302	India	2010	ST1	d	ND	4.3.1.1	DR1A1-Typhi1-DR-Typhi2-DR-Typhi3-DR-Typhi4-DR-Typhi5-DR15-Typhi6-DR64-DR	DR27-EntB0var1-DR	P1	a2,b9,b1	1	68	4724822	149395
ERR343303	India	2010	ST1	d	ND	4.3.1.2	DR1A1-Typhi1-DR-Typhi2-DR-Typhi3-DR-Typhi4-DR-Typhi5-DR15-Typhi6-DR64-DR	DR27-EntB0var1-DR	P1	a2,b9	1	62	4830639	172037
ERR343307	India	2010	ST1	d	ND	4.3.1.2	DR1A1-Typhi1-DR-Typhi2-DR-Typhi3-DR-Typhi4-DR-Typhi5-DR15-Typhi6-DR64-DR	DR27-EntB0var1-DR	P1	a2,b9,b1	1	62	4723570	171329
ERR343309	India	2010	ST1	d	ND	4.3.1.2	DR1A1-Typhi1-DR-Typhi2-DR-Typhi3-DR-Typhi4-DR-Typhi5-DR15-Typhi6-DR64-DR	DR27-EntB0var1-DR	P1	a2,b1	1	66	4723526	149519
ERR343314	Pakistan	2011	ST2	d	ND	2.0.1	DR1A1-Typhi1-DR-Typhi2-DR-Typhi3-DR-Typhi4-DR-Typhi5-DR15-Typhi6-DR64-DR	DR27-EntB0var1-DR	P1	a2,b1,b9	1	65	4730237	172038
ERR343315	India	2011	ST1	d	ND	4.3.1.2	DR1A1-Typhi1-DR-Typhi2-DR-Typhi3-DR-Typhi4-DR-Typhi5-DR15-Typhi6-DR64-DR	DR27-EntB0var1-DR	P1	a2,b9	1	61	4722573	172037
ERR343319	India	2011	ST1	d	ND	4.3.1.2	DR1A1-Typhi1-DR-Typhi2-DR-Typhi3-DR-Typhi4-DR-Typhi5-DR15-Typhi6-DR64-DR	DR27-EntB0var1-DR	P1	a2,b10	1	69	4723669	149519
ERR343320	India	2011	ST1	d	ND	4.3.1.2	DR1A1-Typhi1-DR-Typhi2-DR-Typhi3-DR-Typhi4-DR-Typhi5-DR15-Typhi6-DR64-DR	DR27-EntB0var1-DR	P1	a2,b9,b1	1	61	4720972	172217
ERR343322	India	2012	ST1	d	ND	4.3.1.1	DR1A1-Typhi1-DR-Typhi2-DR-Typhi3-DR-Typhi4-DR-Typhi5-DR15-Typhi6-DR64-DR	DR27-EntB0var1-DR	P1	a2,b9	2	67	4852137	172029
ERR343323	India	2012	ST1	d	ND	4.3.1.2	DR1A1-Typhi1-DR-Typhi2-DR-Typhi3-DR-Typhi4-DR-Typhi5-DR15-Typhi6-DR64-DR	DR27-EntB0var1-DR	P1	a2,b1	1	60	4723659	153736
ERR343324	India	2012	ST1	d	ND	4.1.0	DR1A1-Typhi1-DR-Typhi2-DR-Typhi4-DR-Typhi5-DR15-Typhi6-DR64-DR	DR27-EntB0var1-DR	P5	a4,b1	1	61	4733609	171974
ERR343325	India	2012	ST2	d	ND	2.2.4	DR1A1-Typhi1-DR-Typhi2-DR-Typhi3-DR-Typhi4-DR-Typhi5-DR15-Typhi6-DR64-DR	DR27-EntB0var1-DR	P1	a2	3	59	4736975	171970
ERR343326	India	2012	ST2	j	ND	3.1.2	DR1A1-Typhi1-DR-Typhi2-DR-Typhi3-DR-Typhi4-DR-Typhi5-DR15-Typhi6-DR64-DR	DR27-EntB0var1-DR	P1	a2,b3,b12	1	62	4755953	169716
ERR343327	India	2012	ST1	d	ND	4.3.1.1	DR1A1-Typhi1-DR-Typhi2-DR-Typhi3-DR-Typhi4-DR-Typhi5-DR15-Typhi6-DR64-DR	DR27-EntB0var1-DR	P1	a2	1	66	4851312	171965
ERR343329	India	2012	ST2	d	ND	2.4.0	DR1A1-Typhi1-DR-Typhi2-DR-Typhi3-DR-Typhi4-DR-Typhi5-DR15-Typhi6-DR64-DR	DR27-EntB0var1-DR	P1	a2,b9,b1	1	61	4710222	172036
ERR343330	India	2012	ST2	d	ND	3.3.0	DR1A1-Typhi1-DR-Typhi2-DR-Typhi3-DR-Typhi4-DR-Typhi5-DR15-Typhi6-DR64-DR	DR27-EntB0var1-DR	P1	a2,b10	1	74	4778681	179915
ERR352259	India	2011	ST1	d	ND	4.3.1.2	DR1A1-Typhi1-DR-Typhi2-DR-Typhi3-DR-Typhi4-DR-Typhi5-DR15-Typhi6-DR64-DR	DR27-EntB0var1-DR	P1	a2,b1,b9	2	64	4719263	172037
ERR352264	India	2012	ST1	d	ND	4.3.1.1	DR1A1-Typhi1-DR-Typhi2-DR-Typhi3-DR-Typhi4-DR-Typhi5-DR15-Typhi6-DR64-DR	DR27-EntB0var1-DR	P1	a2,b1	2	72	4743758	153773
ERR352265	India	2012	ST1	d	ND	4.3.1.2	DR1A1-Typhi1-DR-Typhi2-DR-Typhi3-DR-Typhi4-DR-Typhi5-DR15-Typhi6-DR64-DR	DR27-EntB0var1-DR	P1	a2,b9,b1	2	61	4828774	153773
ERR352266	India	2012	ST1	d	ND	4.3.1.2	DR1A1-Typhi1-DR-Typhi2-DR-Typhi3-DR-Typhi4-DR-Typhi5-DR15-Typhi6-DR64-DR	DR27-EntB0var1-DR	P1	a2,b1,b9	2	64	4753474	153736
ERR352267	India	2012	ST2	d	ND	3.0.2	DR1A1-Typhi1-DR-Typhi2-DR-Typhi3-DR-Typhi4-DR-Typhi5-DR15-Typhi6-DR64-DR	DR27-EntB0var1-DR	P1	a2,b1	1	64	4695461	153730
ERR352270	India	2012	ST1	d	ND	4.3.1.2	DR1A1-Typhi1-DR-Typhi2-DR-Typhi3-DR-Typhi4-DR-Typhi5-DR15-Typhi6-DR64-DR	DR27-EntB0var1-DR	P1	a2,b1,b9,b10	2	68	4829835	153736
ERR352271	India	2011	ST1	d	ND	4.3.1.2	DR1A1-Typhi1-DR-Typhi2-DR-Typhi3-DR-Typhi4-DR-Typhi5-DR15-Typhi6-DR64-DR	DR27-EntB0var1-DR	P1	a2,b1	2	64	4721676	153747
ERR352272	India	2011	ST1	d	ND	4.3.1.1	DR1A1-Typhi1-DR-Typhi2-DR-Typhi3-DR-Typhi4-DR-Typhi5-DR15-Typhi6-DR64-DR	DR27-EntB0var1-DR	P1	a2,b1,b9	2	69	4722062	153736
ERR352273	India	2011	ST1	d	ND	4.3.1.2	DR1A1-Typhi1-DR-Typhi2-DR-Typhi3-DR-Typhi4-DR-Typhi5-DR15-Typhi6-DR64-DR	DR27-EntB0var1-DR	P1	a2,b1	1	59	4721048	172029
ERR352274	India	2011	ST1	d	ND	4.3.1.1	DR1A1-Typhi1-DR-Typhi2-DR-Typhi3-DR-Typhi4-DR-Typhi5-DR15-Typhi6-DR64-DR	DR27-EntB0var1-DR	P1	a2,b9,b1	2	70	4851686	153736
ERR352275	India	2011	ST1	d	ND	4.3.1	DR1A1-Typhi1-DR-Typhi2-DR-Typhi3-DR-Typhi4-DR-Typhi5-DR15-Typhi6-DR64-DR	DR27-EntB0var1-DR	P1	a2,b1	2	71	4721549	144782
ERR352278	India	2010	ST1	d	ND	4.3.1.2	DR1A1-Typhi1-DR-Typhi2-DR-Typhi3-DR-Typhi4-DR-Typhi5-DR15-Typhi6-DR64-DR	DR27-EntB0var1-DR	P1	a2,b1	2	63	4753213	172029
ERR352280	India	2011	ST1	d	ND	4.3.1.1	DR1A1-Typhi1-DR-Typhi2-DR-Typhi3-DR-Typhi4-DR-Typhi5-DR15-Typhi6-DR64-DR	DR27-EntB0var1-DR	P1	a2,b1	1	69	4850590	171992
ERR352281	India	2011	ST1	d	ND	4.3.1	DR1A1-Typhi1-DR-Typhi2-DR-Typhi3-DR-Typhi4-DR-Typhi5-DR15-Typhi6-DR64-DR	DR27-EntB0var1-DR	P1	a2,b1	1	64	4721240	172029
ERR352283	India	2011	ST1	d	ND	4.3.1.2	DR1A1-Typhi1-DR-Typhi2-DR-Typhi3-DR-Typhi4-DR-Typhi5-DR15-Typhi6-DR64-DR	DR27-EntB0var1-DR	P1	a2,b1	3	86	4832162	113699
ERR352284	India	2011	ST1	d	ND	4.3.1.2	DR1A1-Typhi1-DR-Typhi2-DR-Typhi3-DR-Typhi4-DR-Typhi5-DR15-Typhi6-DR64-DR	DR27-EntB0var1-DR	P1	a2,b9,b1	2	65	4753438	153773
ERR352285	India	2011	ST2	d	ND	3.2.1	DR1A1-Typhi1-DR-Typhi2-DR-Typhi3-DR-Typhi4-DR-Typhi6-DR64-DR	DR27-EntB0var1-DR	P2	a5,b1,b9	2	71	4739284	149395
ERR352294	India	2011	ST1	d	ND	4.3.1.1	DR1A1-Typhi1-DR-Typhi2-DR-Typhi3-DR-Typhi4-DR-Typhi5-DR15-Typhi6-DR64-DR	DR27-EntB0var1-DR	P1	a2,b10	1	61	4722172	172037
ERR352295	India	2011	ST1	d	ND	4.3.1.2	DR1A1-Typhi1-DR-Typhi2-DR-Typhi3-DR-Typhi4-DR-Typhi5-DR15-Typhi6-DR64-DR	DR27-EntB0var1-DR	P1	a2,b1,b9	2	67	4722176	149519
ERR352296	India	2011	ST1	d	ND	4.3.1.2	DR1A1-Typhi1-DR-Typhi2-DR-Typhi3-DR-Typhi4-DR-Typhi5-DR15-Typhi6-DR64-DR	DR27-EntB0var1-DR	P1	a2,b10,b9,b1	2	68	4753654	149519
ERR352297	India	2011	ST1	d	ND	4.3.1.2	DR1A1-Typhi1-DR-Typhi2-DR-Typhi3-DR-Typhi4-DR-Typhi5-DR15-Typhi6-DR64-DR	DR27-EntB0var1-DR	P1	a2,b9,b1	2	67	4723204	149519
ERR352306	India	2011	ST2	d	ND	2.5.0	DR1A1-Typhi1-DR-Typhi2-DR-Typhi3-DR-Typhi4-DR-Typhi5-DR15-Typhi6-DR	DR27-EntB0var1-DR	P3	a2,b1,b9	1	61	4686104	153742
ERR352307	Pakistan	2011	ST1	d	ND	4.3.1.1	DR1A1-Typhi1-DR-Typhi2-DR-Typhi3-DR-Typhi4-DR-Typhi5-DR15-Typhi6-DR64-DR	DR27-EntB0var1-DR	P1	a2,b9,b1	2	62	4721764	153736
ERR352324	India	2011	ST2	d	ND	3.3.1	DR1A1-Typhi1-DR-Typhi2-DR-Typhi3-DR-Typhi4-DR-Typhi5-DR15-Typhi6-DR64-DR	DR27-EntB0var1-DR	P1	a2,b10	1	80	4779191	171052
ERR352325	India	2011	ST1	d	ND	4.3.1.2	DR1A1-Typhi1-DR-Typhi2-DR-Typhi3-DR-Typhi4-DR-Typhi5-DR15-Typhi6-DR64-DR	DR27-EntB0var1-DR	P1	a2,b9,b1	2	71	4721794	149395
ERR352327	India	2011	ST1	d	ND	4.3.1	DR1A1-Typhi1-DR-Typhi2-DR-Typhi3-DR-Typhi4-DR-Typhi5-DR15-Typhi6-DR64-DR	DR27-EntB0var1-DR	P1	a2,b1	2	65	4721319	153736
ERR352328	India	2011	ST2	d	ND	2.2.0	DR1A1-Typhi1-DR-Typhi2-DR-Typhi3-DR-Typhi4-DR-Typhi5-DR15-Typhi6-DR64-DR	DR27-EntB0var1-DR	P1	a2,b1	2	71	4798175	153730
ERR352329	India	2011	ST1	d	ND	4.3.1.2	DR1A1-Typhi1-DR-Typhi2-DR-Typhi3-DR-Typhi4-DR-Typhi5-DR15-Typhi6-DR64-DR	DR27-EntB0var1-DR	P1	a2,b1	2	65	4722981	153736
ERR352335	India	2012	ST1	d	ND	4.3.1.2	DR1A1-Typhi1-DR-Typhi2-DR-Typhi3-DR-Typhi4-DR-Typhi5-DR15-Typhi6-DR64-DR	DR27-EntB0var1-DR	P1	a2,b1,b9	2	64	4753665	153736
ERR352336	India	2011	ST1	d	ND	4.3.1	DR1A1-Typhi1-DR-Typhi2-DR-Typhi3-DR-Typhi4-DR-Typhi5-DR15-Typhi6-DR64-DR	DR27-EntB0var1-DR	P1	a2,b9,b1	2	63	4721184	153736
ERR352339	Pakistan	2011	ST1	d	ND	4.3.1	DR1A1-Typhi1-DR-Typhi2-DR-Typhi3-DR-Typhi4-DR-Typhi5-DR15-Typhi6-DR64-DR	DR27-EntB0var1-DR	P1	a2,b1,b9	2	64	4764657	153747
ERR352434	India	2011	ST1	d	ND	4.3.1.2	DR1A1-Typhi1-DR-Typhi2-DR-Typhi3-DR-Typhi4-DR-Typhi5-DR15-Typhi6-DR64-DR	DR27-EntB0var1-DR	P1	a2,b1	2	66	4719400	153773
ERR352438	India	2011	ST2	d	ND	3.3.1	DR1A1-Typhi1-DR-Typhi2-DR-Typhi3-DR-Typhi4-DR-Typhi5-DR15-Typhi6-DR64-DR	DR27-EntB0var1-DR	P1	a2,b1,b12	1	77	4778612	179970
ERR352439	India	2011	ST1	d	ND	4.3.1.2	DR1A1-Typhi1-DR-Typhi2-DR-Typhi3-DR-Typhi4-DR-Typhi5-DR15-Typhi6-DR64-DR	DR27-EntB0var1-DR	P1	a2,b1	2	67	4753635	149519
ERR352440	India	2012	ST2	d	ND	2.2.1	DR1A1-Typhi1-DR-Typhi2-DR-Typhi3-DR-Typhi4-DR-Typhi5-DR15-Typhi6-DR64-DR64-DR	DR27-EntB0var1-DR	P4	a2,b9,b12	2	77	4727074	134285
ERR352443	India	2012	ST1	d	ND	4.3.1	DR1A1-Typhi1-DR-Typhi2-DR-Typhi3-DR-Typhi4-DR-Typhi5-DR15-Typhi6-DR64-DR	DR27-EntB0var1-DR	P1	a2,b12	2	65	4721276	153736
ERR352444	Pakistan	2012	ST1	d	ND	4.3.1.1	DR1A1-Typhi1-DR-Typhi2-DR-Typhi3-DR-Typhi4-DR-Typhi5-DR15-Typhi6-DR64-DR	DR27-EntB0var1-DR	P1	a2,b1,b9	2	73	4744945	153774
ERR352446	India	2012	ST1	d	ND	4.3.1	DR1A1-Typhi1-DR-Typhi2-DR-Typhi3-DR-Typhi4-DR-Typhi5-DR15-Typhi6-DR64-DR	DR27-EntB0var1-DR	P1	a2,b1	2	63	4721553	172029
ERR352448	India	2011	ST1	d	ND	4.3.1.2	DR1A1-Typhi1-DR-Typhi2-DR-Typhi3-DR-Typhi4-DR-Typhi5-DR15-Typhi6-DR64-DR	DR27-EntB0var1-DR	P1	a2,b9,b12	2	62	4721420	172037
ERR352449	India	2011	ST1	d	ND	4.3.1	DR1A1-Typhi1-DR-Typhi2-DR-Typhi3-DR-Typhi4-DR-Typhi5-DR15-Typhi6-DR64-DR	DR27-EntB0var1-DR	P1	a2,b9,b12	2	64	4723362	153773
ERR352452	Pakistan	2011	ST1	d	ND	4.3.1	DR1A1-Typhi1-DR-Typhi2-DR-Typhi3-DR-Typhi4-DR-Typhi5-DR15-Typhi6-DR64-DR	DR27-EntB0var1-DR	P1	a2,b1	2	67	4763542	153736
ERR352454	India	2011	ST2	d	ND	3.2.2	DR1A1-Typhi1-DR-Typhi2-DR-Typhi3-DR-Typhi4-DR-Typhi6-DR64-DR	DR27-EntB0var1-DR	P2	a5,b9,b10	1	65	4735238	153761
ERR352455	India	2011	ST1	d	ND	4.3.1.2	DR1A1-Typhi1-DR-Typhi2-DR-Typhi3-DR-Typhi4-DR-Typhi5-DR15-Typhi6-DR64-DR	DR27-EntB0var1-DR	P1	a2,b9,b10	1	62	4830118	153736
ERR352456	India	2011	ST1	d	ND	4.3.1.1	DR1A1-Typhi1-DR-Typhi2-DR-Typhi3-DR-Typhi4-DR-Typhi5-DR15-Typhi6-DR64-DR	DR27-EntB0var1-DR	P1	a2,b9,b1	2	65	4827975	149519
ERR352457	India	2011	ST2	d	ND	3.2.2	DR1A1-Typhi1-DR-Typhi2-DR-Typhi3-DR-Typhi4-DR-Typhi6-DR64-DR	DR27-EntB0var1-DR	P2	a5,b1	1	66	4735908	149395
ERR352458	India	2011	ST1	d	ND	4.3.1.2	DR1A1-Typhi1-DR-Typhi2-DR-Typhi3-DR-Typhi4-DR-Typhi5-DR15-Typhi6-DR64-DR	DR27-EntB0var1-DR	P1	a2,b9,b1	1	64	4723683	149519
ERR352463	Pakistan	2010	ST1	d	ND	4.3.1.1	DR1A1-Typhi1-DR-Typhi2-DR-Typhi3-DR-Typhi4-DR-Typhi5-DR15-Typhi6-DR64-DR	DR27-EntB0var1-DR	P1	a2,b1,b15	1	73	4852270	153748
ERR352464	India	2011	ST1	d	ND	4.3.1.2	DR1A1-Typhi1-DR-Typhi2-DR-Typhi3-DR-Typhi4-DR-Typhi5-DR15-Typhi6-DR64-DR	DR27-EntB0var1-DR	P1	a2,b12	2	70	4829171	144782
ERR352465	India	2011	ST1	d	ND	3.0.0	DR1A1-Typhi1-DR-Typhi2-DR-Typhi3-DR-Typhi4-DR-Typhi5-DR15-Typhi6-DR64-DR	DR27-EntB0var1-DR	P1	a2,b9	1	61	4576605	172030
ERR352466	India	2011	ST1	d	ND	4.3.1.1	DR1A1-Typhi1-DR-Typhi2-DR-Typhi3-DR-Typhi4-DR-Typhi5-DR15-Typhi6-DR64-DR	DR27-EntB0var1-DR	P1	a2,b1	2	72	4851315	149395
ERR352471	India	2011	ST1	d	ND	4.3.1.2	DR1A1-Typhi1-DR-Typhi2-DR-Typhi3-DR-Typhi4-DR-Typhi5-DR15-Typhi6-DR64-DR	DR27-EntB0var1-DR	P1	a2,b9,b10	2	68	4721189	153736
ERR352492	India	1988	ST2	d	ND	2.1.7	DR1A1-Typhi1-DR-Typhi2-DR-Typhi3-DR-Typhi4-DR-Typhi5-DR15-Typhi6-DR64-DR	DR27-EntB0var1-DR	P1	a2	2	67	4734221	172129
ERR352504	India	2011	ST1	d	ND	4.3.1.2	DR1A1-Typhi1-DR-Typhi2-DR-Typhi3-DR-Typhi4-DR-Typhi5-DR15-Typhi6-DR64-DR	DR27-EntB0var1-DR	P1	a2,b1	2	69	4724288	147043
ERR352505	India	2011	ST1	d	ND	4.3.1.1	DR1A1-Typhi1-DR-Typhi2-DR-Typhi3-DR-Typhi4-DR-Typhi5-DR15-Typhi6-DR64-DR	DR27-EntB0var1-DR	P1	a2,b1	1	70	4851772	153736
ERR352506	India	2011	ST1	d	ND	4.3.1.1	DR1A1-Typhi1-DR-Typhi2-DR-Typhi3-DR-Typhi4-DR-Typhi5-DR15-Typhi6-DR64-DR	DR27-EntB0var1-DR	P1	a2,b1	1	78	4852454	144663
ERR352944	India	2011	ST1	d	ND	4.3.1.2	DR1A1-Typhi1-DR-Typhi2-DR-Typhi3-DR-Typhi4-DR-Typhi5-DR15-Typhi6-DR64-DR	DR27-EntB0var1-DR	P1	a2,b1	2	76	4628754	149519
ERR352946	India	2011	ST1	d	ND	4.3.1.2	DR1A1-Typhi1-DR-Typhi2-DR-Typhi3-DR-Typhi4-DR-Typhi5-DR15-Typhi6-DR64-DR	DR27-EntB0var1-DR	P1	a2,b1,b9	2	70	4723922	149519
ERR352948	India	2011	ST1	d	ND	4.3.1.1	DR1A1-Typhi1-DR-Typhi2-DR-Typhi3-DR-Typhi4-DR-Typhi5-DR15-Typhi6-DR64-DR	DR27-EntB0var1-DR	P1	a2	1	78	4851981	149519
ERR352949	India	2011	ST1	d	ND	4.3.1.2	DR1A1-Typhi1-DR-Typhi2-DR-Typhi3-DR-Typhi4-DR-Typhi5-DR15-Typhi6-DR64-DR	DR27-EntB0var1-DR	P1	a2	2	64	4721864	149519
ERR352950	India	2011	ST2	d	ND	2.2.2	DR1A1-Typhi1-DR-Typhi2-DR-Typhi3-DR-Typhi4-DR-Typhi5-DR15-Typhi6-DR64-DR	DR27-EntB0var1-DR	P1	a2,b1	2	64	4711323	153723
ERR352951	India	2011	ST1	d	ND	4.3.1	DR1A1-Typhi1-DR-Typhi2-DR-Typhi3-DR-Typhi4-DR-Typhi5-DR15-Typhi6-DR64-DR	DR27-EntB0var1-DR	P1	a2,b1,b9	2	61	4826681	153736
ERR352953	India	2011	ST1	d	ND	4.3.1.2	DR1A1-Typhi1-DR-Typhi2-DR-Typhi3-DR-Typhi4-DR-Typhi5-DR15-Typhi6-DR64-DR	DR27-EntB0var1-DR	P1	a2,b1,b9	2	64	4721252	153736
ERR352954	India	2011	ST1	d	ND	4.3.1.2	DR1A1-Typhi1-DR-Typhi2-DR-Typhi3-DR-Typhi4-DR-Typhi5-DR15-Typhi6-DR64-DR	DR27-EntB0var1-DR	P1	a2,b1	2	63	4721359	153736
ERR357442	India	2012	ST1	d	ND	4.3.1.1	DR1A1-Typhi1-DR-Typhi2-DR-Typhi3-DR-Typhi4-DR-Typhi5-DR15-Typhi6-DR64-DR	DR27-EntB0var1-DR	P1	a2,b1	2	60	4719196	172029
ERR357443	India	2012	ST2	d	ND	3.0.2	DR1A1-Typhi1-DR-Typhi2-DR-Typhi3-DR-Typhi4-DR-Typhi5-DR15-Typhi6-DR64-DR	DR27-EntB0var1-DR	P1	a2,b1	2	67	4695480	151251
ERR357444	India	2011	ST1	d	ND	4.3.1.2	DR1A1-Typhi1-DR-Typhi2-DR-Typhi3-DR-Typhi4-DR-Typhi5-DR15-Typhi6-DR64-DR	DR27-EntB0var1-DR	P1	a2,b10	3	67	4721580	149519
ERR357446	India	2011	ST1	d	ND	4.3.1.2	DR1A1-Typhi1-DR-Typhi2-DR-Typhi3-DR-Typhi4-DR-Typhi5-DR15-Typhi6-DR64-DR	DR27-EntB0var1-DR	P1	a2,b1	2	68	4723452	146885
ERR357581	India	2011	ST1	d	ND	4.3.1	DR1A1-Typhi1-DR-Typhi2-DR-Typhi3-DR-Typhi4-DR-Typhi5-DR15-Typhi6-DR64-DR	DR27-EntB0var1-DR	P1	a2,b1	2	70	4731702	153699
ERR357630	India	2009	ST1	d	ND	4.3.1.2	DR1A1-Typhi1-DR-Typhi2-DR-Typhi3-DR-Typhi4-DR-Typhi5-DR15-Typhi6-DR64-DR	DR27-EntB0var1-DR	P1	a2,b1,b10	1	66	4722965	150733
ERR357636	India	2010	ST1	d	ND	4.3.1	DR1A1-Typhi1-DR-Typhi2-DR-Typhi3-DR-Typhi4-DR-Typhi5-DR15-Typhi6-DR64-DR	DR27-EntB0var1-DR	P1	a2,b9,b1	2	63	4721437	149519
ERR357762	India	2011	ST2	d	ND	3.3.1	DR1A1-Typhi1-DR-Typhi2-DR-Typhi3-DR-Typhi4-DR-Typhi5-DR15-Typhi6-DR64-DR	DR27-EntB0var1-DR	P1	a2,b1	2	89	4779578	153718
ERR357766	India	2012	ST1	d	ND	4.3.1.2	DR1A1-Typhi1-DR-Typhi2-DR-Typhi3-DR-Typhi4-DR-Typhi5-DR15-Typhi6-DR64-DR	DR27-EntB0var1-DR	P1	a2,b1,b12	2	63	4721362	170876
ERR357767	India	2011	ST2	d	ND	2.2.2	DR1A1-Typhi1-DR-Typhi2-DR-Typhi3-DR-Typhi4-DR-Typhi5-DR15-Typhi6-DR	DR27-EntB0var1-DR	P3	a2,b9,b1	2	67	4711098	153723
ERR357770	India	2011	ST2	d	ND	3.3.0	DR1A1-Typhi1-DR-Typhi2-DR-Typhi3-DR-Typhi4-DR-Typhi5-DR15-Typhi6-DR64-DR	DR27-EntB0var1-DR	P1	a2,b1,b9	1	80	4779429	179915
ERR357779	India	2011	ST2	d	ND	3.3.0	DR1A1-Typhi1-DR-Typhi2-DR-Typhi3-DR-Typhi4-DR-Typhi5-DR15-Typhi6-DR64-DR	DR27-EntB0var1-DR	P1	a2,b10,b1	2	81	4884969	153680
ERR357783	India	2010	ST1	d	ND	4.3.1.2	DR1A1-Typhi1-DR-Typhi2-DR-Typhi3-DR-Typhi4-DR-Typhi5-DR15-Typhi6-DR64-DR	DR27-EntB0var1-DR	P1	a2,b16,b1	3	93	4960834	143659
ERR357784	India	2011	ST1	d	ND	4.3.1.2	DR1A1-Typhi1-DR-Typhi2-DR-Typhi3-DR-Typhi4-DR-Typhi5-DR15-Typhi6-DR64-DR	DR27-EntB0var1-DR	P1	a2,b1,b9	2	65	4752685	153736
ERR357786	India	2011	ST1	d	ND	4.3.1.2	DR1A1-Typhi1-DR-Typhi2-DR-Typhi3-DR-Typhi4-DR-Typhi5-DR15-Typhi6-DR64-DR	DR27-EntB0var1-DR	P1	a2,b9,b2	1	67	4637100	153346
ERR357787	India	2011	ST1	d	ND	4.3.1.2	DR1A1-Typhi1-DR-Typhi2-DR-Typhi3-DR-Typhi4-DR-Typhi5-DR15-Typhi6-DR64-DR	DR27-EntB0var1-DR	P1	a2,b12,b17	2	65	4752504	153710
ERR357788	Pakistan	2010	ST1	d	ND	4.3.1.1	DR1A1-Typhi1-DR-Typhi2-DR-Typhi3-DR-Typhi4-DR-Typhi5-DR15-Typhi6-DR64-DR	DR27-EntB0var1-DR	P1	a2,b9,b1	2	69	4740727	153737
ERR357789	India	2010	ST1	d	ND	4.3.1.2	DR1A1-Typhi1-DR-Typhi2-DR-Typhi3-DR-Typhi4-DR-Typhi5-DR15-Typhi6-DR64-DR	DR27-EntB0var1-DR	P1	a2,b10	2	65	4729456	153699
ERR357791	India	2011	ST1	d	ND	4.3.1.1	DR1A1-Typhi1-DR-Typhi2-DR-Typhi3-DR-Typhi4-DR-Typhi5-DR15-Typhi6-DR64-DR	DR27-EntB0var1-DR	P1	a2,b9,b1	1	69	4850393	171992
ERR357793	India	2011	ST1	d	ND	4.3.1.1	DR1A1-Typhi1-DR-Typhi2-DR-Typhi3-DR-Typhi4-DR-Typhi5-DR15-Typhi6-DR64-DR	DR27-EntB0var1-DR	P1	a2,b1	2	68	4721579	153736
ERR357794	Pakistan	2011	ST1	d	ND	4.3.1	DR1A1-Typhi1-DR-Typhi2-DR-Typhi3-DR-Typhi4-DR-Typhi5-DR15-Typhi6-DR64-DR	DR27-EntB0var1-DR	P1	a2,b9,b10,b1	2	62	4721045	153734
ERR357795	India	2011	ST1	d	ND	4.3.1.1	DR1A1-Typhi1-DR-Typhi2-DR-Typhi3-DR-Typhi4-DR-Typhi5-DR15-Typhi6-DR64-DR	DR27-EntB0var1-DR	P1	a2,b1	1	72	4851659	149519
ERR357796	India	2011	ST1	d	ND	4.3.1.1	DR1A1-Typhi1-DR-Typhi2-DR-Typhi3-DR-Typhi4-DR-Typhi5-DR15-Typhi6-DR64-DR	DR27-EntB0var1-DR	P1	a2	1	73	4743449	149484
ERR357797	India	2011	ST1	d	ND	4.3.1.2	DR1A1-Typhi1-DR-Typhi2-DR-Typhi3-DR-Typhi4-DR-Typhi5-DR15-Typhi6-DR64-DR	DR27-EntB0var1-DR	P1	a2,b9,b1	3	64	4752659	149519
ERR357813	India	2011	ST1	d	ND	4.3.1.2	DR1A1-Typhi1-DR-Typhi2-DR-Typhi3-DR-Typhi4-DR-Typhi5-DR15-Typhi6-DR64-DR	DR27-EntB0var1-DR	P1	a2,b1	1	69	4723189	149398
ERR357814	India	2011	ST1	d	ND	4.3.1.2	DR1A1-Typhi1-DR-Typhi2-DR-Typhi3-DR-Typhi4-DR-Typhi5-DR15-Typhi6-DR64-DR	DR27-EntB0var1-DR	P1	a2,b12,b1	1	69	4723099	149519
ERR357815	India	2011	ST1	d	ND	4.3.1.1	DR1A1-Typhi1-DR-Typhi2-DR-Typhi3-DR-Typhi4-DR-Typhi5-DR15-Typhi6-DR64-DR	DR27-EntB0var1-DR	P1	a2	1	71	4743821	149519
ERR357817	Pakistan	2011	ST1	d	ND	4.3.1	DR1A1-Typhi1-DR-Typhi2-DR-Typhi3-DR-Typhi4-DR-Typhi5-DR15-Typhi6-DR64-DR	DR27-EntB0var1-DR	P1	a2,b9,b1	2	60	4720139	171993
ERR357818	India	2011	ST2	d	ND	2.5.0	DR1A1-Typhi1-DR-Typhi2-DR-Typhi3-DR-Typhi4-DR-Typhi5-DR15-Typhi6-DR	DR27-EntB0var1-DR	P3	a2,b9,b1	1	62	4686027	171329
ERR357819	Pakistan	2011	ST1	d	ND	4.3.1.1	DR1A1-Typhi1-DR-Typhi2-DR-Typhi3-DR-Typhi4-DR-Typhi5-DR15-Typhi6-DR64-DR	DR27-EntB0var1-DR	P1	a2,b1	2	67	4722059	153736
ERR357820	India	2011	ST1	d	ND	4.3.1.1	DR1A1-Typhi1-DR-Typhi2-DR-Typhi3-DR-Typhi4-DR-Typhi5-DR15-Typhi6-DR64-DR	DR27-EntB0var1-DR	P1	a2,b12	2	70	4722037	149519
ERR357821	India	2011	ST1	d	ND	4.3.1.1	DR1A1-Typhi1-DR-Typhi2-DR-Typhi3-DR-Typhi4-DR-Typhi5-DR15-Typhi6-DR64-DR	DR27-EntB0var1-DR	P1	a2,b10,b1	2	64	4828848	153736
ERR357822	India	2011	ST1	d	ND	4.3.1.2	DR1A1-Typhi1-DR-Typhi2-DR-Typhi3-DR-Typhi4-DR-Typhi5-DR15-Typhi6-DR64-DR	DR27-EntB0var1-DR	P1	a2,b12	2	71	4722186	149519
ERR357823	India	2011	ST1	d	ND	3.0.0	DR1A1-Typhi1-DR-Typhi2-DR-Typhi3-DR-Typhi4-DR-Typhi5-DR15-Typhi6-DR64-DR	DR27-EntB0var1-DR	P1	a2,b10	1	72	4710633	153730
ERR357825	India	2011	ST2	d	ND	3.2.1	DR1A1-Typhi1-DR-Typhi2-DR-Typhi3-DR-Typhi4-DR-Typhi6-DR64-DR	DR27-EntB0var1-DR	P2	a5,b1	2	73	4740282	153724
ERR357826	India	2011	ST2	d	ND	3.3.1	DR1A1-Typhi1-DR-Typhi2-DR-Typhi3-DR-Typhi4-DR-Typhi5-DR15-Typhi6-DR64-DR	DR27-EntB0var1-DR	P1	a2,b9,b12	2	89	4778388	153681
ERR357829	India	2011	ST1	d	ND	4.3.1	DR1A1-Typhi1-DR-Typhi2-DR-Typhi3-DR-Typhi4-DR-Typhi5-DR15-Typhi6-DR64-DR	DR27-EntB0var1-DR	P1	a2,b12,b9	1	65	4721576	149484
ERR357830	India	2011	ST1	d	ND	4.3.1.1	DR1A1-Typhi1-DR-Typhi2-DR-Typhi3-DR-Typhi4-DR-Typhi5-DR15-Typhi6-DR64-DR	DR27-EntB0var1-DR	P1	a2	1	74	4745117	149519
ERR357836	India	2011	ST1	d	ND	4.3.1.2	DR1A1-Typhi1-DR-Typhi2-DR-Typhi3-DR-Typhi4-DR-Typhi5-DR15-Typhi6-DR64-DR	DR27-EntB0var1-DR	P1	a2,b1	1	66	4721457	149519
ERR357838	India	2011	ST1	d	ND	4.3.1.2	DR1A1-Typhi1-DR-Typhi2-DR-Typhi3-DR-Typhi4-DR-Typhi5-DR15-Typhi6-DR64-DR	DR27-EntB0var1-DR	P1	a2,b1	2	64	4721124	153699
ERR360450	Pakistan	2003	ST2	d	ND	2.0.1	DR1A1-Typhi1-DR-Typhi2-DR-Typhi3-DR-Typhi4-DR-Typhi5-DR15-Typhi6-DR64-DR	DR27-EntB0var1-DR	P1	a2,b1,b20	2	75	4730740	144747
ERR360453	Pakistan	2003	ST2	d	ND	2.0.0	DR1A1-Typhi1-DR-Typhi2-DR-Typhi3-DR-Typhi4-DR-Typhi5-DR15-Typhi6-DR64-DR	DR27-EntB0var1-DR	P1	a2,b9,b1	1	75	4770769	144745
ERR360458	Pakistan	2003	ST1	d	ND	4.3.1.1	DR1A1-Typhi1-DR-Typhi2-DR-Typhi3-DR-Typhi4-DR-Typhi5-DR15-Typhi6-DR64-DR	DR27-EntB0var1-DR	P1	a2,b1	2	71	4721729	149337
ERR360462	Pakistan	2003	ST2	d	ND	2.0.0	DR1A1-Typhi1-DR	DR27-EntB0var1-DR	P7	b9,b4	2	66	4733539	153735
ERR360464	Pakistan	2003	ST2	d	ND	3.3.1	DR1A1-Typhi1-DR-Typhi2-DR-Typhi3-DR-Typhi4-DR-Typhi5-DR15-Typhi6-DR64-DR	DR27-EntB0var1-DR	P1	a2,b9,b1	1	90	4780842	149295
ERR360465	Pakistan	2003	ST2	d	ND	3.3.0	DR1A1-Typhi1-DR-Typhi2-DR-Typhi3-DR-Typhi4-DR-Typhi5-DR15-Typhi6-DR64-DR	DR27-EntB0var1-DR	P1	a2,b1	3	70	4739399	149295
ERR360466	Pakistan	2003	ST2	d	ND	2.0.0	DR1A1-Typhi1-DR-Typhi2-DR-Typhi3-DR-Typhi4-DR-Typhi5-DR15-Typhi6-DR64-DR	DR27-EntB0var1-DR	P1	a2,b1	2	62	4698715	151258
ERR360468	Pakistan	2003	ST1	d	ND	4.3.1.1	DR1A1-Typhi1-DR-Typhi2-DR-Typhi3-DR-Typhi4-DR-Typhi5-DR15-Typhi6-DR64-DR	DR27-EntB0var1-DR	P1	a2,b1	1	88	4799002	143824
ERR360470	Pakistan	2003	ST1	d	ND	4.3.1.2	DR1A1-Typhi1-DR-Typhi2-DR-Typhi3-DR-Typhi4-DR-Typhi5-DR15-Typhi6-DR64-DR	DR27-EntB0var1-DR	P1	a2,b1	2	93	4920606	143834
ERR360477	Pakistan	2003	ST2	d	ND	3.2.2	DR1A1-Typhi1-DR-Typhi2-DR-Typhi3-DR-Typhi4-DR-Typhi6-DR64-DR	DR27-EntB0var1-DR	P2	a5,b9,b1	2	72	4735369	144746
ERR360515	India	1997	ST2	d	ND	3.3.2	DR1A1-Typhi1-DR-Typhi2-DR-Typhi3-DR-Typhi4-DR-Typhi5-DR15-Typhi6-DR64-DR	DR27-EntB0var1-DR	P1	a2,b1,b9,b20	2	70	4731651	149295
ERR360618	India	2000	ST2	d	ND	2.0.0	DR1A1-Typhi1-DR-Typhi2-DR-Typhi3-DR-Typhi4-DR-Typhi5-DR15-Typhi6-DR64-DR	DR27-EntB0var1-DR	P1	a2,b1	2	68	4716320	151259
ERR360639	India	2000	ST1	d	ND	4.3.1.2	DR1A1-Typhi1-DR-Typhi2-DR-Typhi3-DR-Typhi4-DR-Typhi5-DR15-Typhi6-DR64-DR	DR27-EntB0var1-DR	P1	a2,b9,b1	2	65	4717864	149519
ERR422751	India	2009	ST1	d	ND	4.3.1.2	DR1A1-Typhi1-DR-Typhi2-DR-Typhi3-DR-Typhi4-DR-Typhi5-DR15-Typhi6-DR64-DR	DR27-EntB0var1-DR	P1	a2,b1	2	70	4830631	149396
ERR422752	Bangladesh	2009	ST1	d	ND	4.3.1.1	DR1A1-Typhi1-DR-Typhi2-DR-Typhi3-DR-Typhi4-DR-Typhi5-DR15-Typhi6-DR64-DR	DR27-EntB0var1-DR	P1	a2,b16,b1,b9	2	75	4745849	149398
ERR422754	Bangladesh	2009	ST2	d	ND	3.3.2.Bd1	DR1A1-Typhi1-DR-Typhi2-DR-Typhi3-DR-Typhi4-DR-Typhi5-DR15-Typhi6-DR	DR27-EntB0var1-DR	P3	a2,b1	2	90	4792780	149435
ERR422759	India	2009	ST1	d	ND	4.3.1.1	DR1A1-Typhi1-DR-Typhi2-DR-Typhi3-DR-Typhi4-DR-Typhi5-DR15-Typhi6-DR64-DR	DR27-EntB0var1-DR	P1	a2,b1	2	71	4828786	149358
ERR422762	India	2010	ST1	d	ND	4.3.1.2	DR1A1-Typhi1-DR-Typhi2-DR-Typhi3-DR-Typhi4-DR-Typhi5-DR15-Typhi6-DR64-DR	DR27-EntB0var1-DR	P1	a2,b1	2	81	5036210	144657
ERR422765	India	2010	ST1	d	ND	4.3.1.2	DR1A1-Typhi1-DR-Typhi2-DR-Typhi3-DR-Typhi4-DR-Typhi5-DR15-Typhi6-DR64-DR	DR27-EntB0var1-DR	P1	a2	2	88	5037001	144782
ERR422766	Bangladesh	2010	ST1	d	ND	4.3.1.1	DR1A1-Typhi1-DR-Typhi2-DR-Typhi3-DR-Typhi4-DR-Typhi5-DR15-Typhi6-DR64-DR	DR27-EntB0var1-DR	P1	a2,b1,b9	2	78	4851539	145243
ERR422769	Bangladesh	2010	ST2	d	ND	3.3.2.Bd2	DR1A1-Typhi1-DR-Typhi2-DR-Typhi3-DR-Typhi4-DR-Typhi5-DR15-Typhi6-DR64-DR	DR27-EntB0var1-DR	P1	a2,b1	2	64	4730280	153718
ERR422770	India	2010	ST1	d	ND	4.3.1.2	DR1A1-Typhi1-DR-Typhi2-DR-Typhi3-DR-Typhi4-DR-Typhi5-DR15-Typhi6-DR64-DR	DR27-EntB0var1-DR	P1	a2,b1	3	89	4724978	113731
ERR422771	Bangladesh	2010	ST2	d	ND	3.3.2.Bd2	DR1A1-Typhi1-DR-Typhi2-DR-Typhi3-DR-Typhi4-DR-Typhi5-DR15-Typhi6-DR64-DR	DR27-EntB0var1-DR	P1	a2,b1,b9	2	69	4729652	149358
ERR422772	Bangladesh	2010	ST2	d	ND	3.3.2.Bd2	DR1A1-Typhi1-DR-Typhi2-DR-Typhi3-DR-Typhi4-DR-Typhi5-DR15-Typhi6-DR64-DR	DR27-EntB0var1-DR	P1	a2,b1	2	70	4729944	149295
ERR422773	Bangladesh	2010	ST2	d	ND	3.3.2.Bd2	DR1A1-Typhi1-DR-Typhi2-DR-Typhi3-DR-Typhi4-DR-Typhi5-DR15-Typhi6-DR64-DR	DR27-EntB0var1-DR	P1	a2,b1	2	69	4731254	144782
ERR422774	Bangladesh	2010	ST2	d	ND	3.3.2.Bd2	DR1A1-Typhi1-DR-Typhi2-DR-Typhi3-DR-Typhi4-DR-Typhi5-DR15-Typhi6-DR64-DR	DR27-EntB0var1-DR	P1	a2,b1	2	68	4730903	151195
ERR422775	Bangladesh	2010	ST1	d	ND	4.3.1.1	DR1A1-Typhi1-DR-Typhi2-DR-Typhi3-DR-Typhi4-DR-Typhi5-DR15-Typhi6-DR64-DR	DR27-EntB0var1-DR	P1	a2,b1	2	84	4852549	144782
ERR422776	Bangladesh	2010	ST1	d	ND	4.3.1.1	DR1A1-Typhi1-DR-Typhi2-DR-Typhi3-DR-Typhi4-DR-Typhi5-DR15-Typhi6-DR64-DR	DR27-EntB0var1-DR	P1	a2,b9,b1	2	73	4851948	149395
ERR422780	India	2010	ST1	d	ND	4.3.1	DR1A1-Typhi1-DR-Typhi2-DR-Typhi3-DR-Typhi4-DR-Typhi5-DR15-Typhi6-DR64-DR	DR27-EntB0var1-DR	P1	a2,b16,b1,b9	2	67	4721670	149519
ERR422781	Pakistan	2010	ST1	d	ND	4.3.1.1	DR1A1-Typhi1-DR-Typhi2-DR-Typhi3-DR-Typhi4-DR-Typhi5-DR15-Typhi6-DR64-DR	DR27-EntB0var1-DR	P1	a2,b1,b9,b16	2	79	4851101	144724
ERR422787	India	2010	ST1	d	ND	4.3.1.2	DR1A1-Typhi1-DR-Typhi2-DR-Typhi3-DR-Typhi4-DR-Typhi5-DR15-Typhi6-DR64-DR	DR27-EntB0var1-DR	P1	a2,b1,b9	2	74	4721401	149398
ERR422788	Bangladesh	2010	ST2209	d	ND	2.3.3	DR1A1-Typhi1-DR-Typhi2-DR-Typhi3-DR-Typhi4-DR-Typhi5-DR15-Typhi6-DR64-DR64-DR	DR27-EntB0var1-DR	P4	a2,b1	1	68	4717647	151258
ERR422790	India	2010	ST2	d	ND	2.1.7	DR1A1-Typhi1-DR-Typhi2-DR-Typhi3-DR-Typhi4-DR-Typhi5-DR15-Typhi6-DR64-DR	DR27-EntB0var1-DR	P1	a2,b1	2	77	4733282	149311
ERR422792	India	2010	ST2	d	ND	2.1.7	DR1A1-Typhi1-DR-Typhi2-DR-Typhi3-DR-Typhi4-DR-Typhi5-DR15-Typhi6-DR64-DR	DR27-EntB0var1-DR	P1	a2,b1	2	78	4732883	149311
ERR422800	Bangladesh	2010	ST1	d	ND	4.3.1.1	DR1A1-Typhi1-DR-Typhi2-DR-Typhi3-DR-Typhi4-DR-Typhi5-DR15-Typhi6-DR64-DR	DR27-EntB0var1-DR	P1	a2,b9,b1	2	72	4740137	149519
ERR422801	Bangladesh	2010	ST1	d	ND	4.3.1.1	DR1A1-Typhi1-DR-Typhi2-DR-Typhi3-DR-Typhi4-DR-Typhi5-DR15-Typhi6-DR64-DR	DR27-EntB0var1-DR	P1	a2,b9,b1	2	80	4846440	144745
ERR422803	Pakistan	2011	ST1	d	ND	4.3.1	DR1A1-Typhi1-DR-Typhi2-DR-Typhi3-DR-Typhi4-DR-Typhi5-DR15-Typhi6-DR64-DR	DR27-EntB0var1-DR	P1	a2,b1,b9	2	85	4934196	149358
ERR422804	India	2011	ST1	d	ND	4.3.1.2	DR1A1-Typhi1-DR-Typhi2-DR-Typhi3-DR-Typhi4-DR-Typhi5-DR15-Typhi6-DR64-DR	DR27-EntB0var1-DR	P1	a2,b1	1	65	4753025	153699
ERR422805	Pakistan	2011	ST1	d	ND	4.3.1.1	DR1A1-Typhi1-DR-Typhi2-DR-Typhi3-DR-Typhi4-DR-Typhi5-DR15-Typhi6-DR64-DR	DR27-EntB0var1-DR	P1	a2,b9,b1	2	71	4845169	145871
ERR422807	Bangladesh	2011	ST1	d	ND	4.3.1.3	DR1A1-Typhi1-DR-Typhi2-DR-Typhi3-DR-Typhi4-DR-Typhi5-DR15-Typhi6-DR64-DR	DR27-EntB0var1-DR	P1	a2,b9,b1	1	60	4588852	171992
ERR422810	Bangladesh	2011	ST1	d	ND	4.3.1.1	DR1A1-Typhi1-DR-Typhi2-DR-Typhi3-DR-Typhi4-DR-Typhi5-DR15-Typhi6-DR64-DR	DR27-EntB0var1-DR	P1	a2,b1	2	77	4852575	149395
ERR422811	Bangladesh	2011	ST2209	d	ND	2.3.3	DR1A1-Typhi1-DR-Typhi2-DR-Typhi3-DR-Typhi4-DR-Typhi5-DR15-Typhi6-DR64-DR	DR27-EntB0var1-DR	P1	a2,b1,b9	2	71	4720556	146496
ERR422812	Bangladesh	2011	ST1	d	ND	4.3.1.1	DR1A1-Typhi1-DR-Typhi2-DR-Typhi3-DR-Typhi4-DR-Typhi5-DR15-Typhi6-DR64-DR	DR27-EntB0var1-DR	P1	a2,b1,b9	2	80	4851582	144620
ERR422813	Bangladesh	2011	ST1	d	ND	4.3.1.1	DR1A1-Typhi1-DR-Typhi2-DR-Typhi3-DR-Typhi4-DR-Typhi5-DR15-Typhi6-DR64-DR	DR27-EntB0var1-DR	P1	a2,b9,b1	2	79	4851246	149358
ERR422814	India	2011	ST1	d	ND	4.3.1.2	DR1A1-Typhi1-DR-Typhi2-DR-Typhi3-DR-Typhi4-DR-Typhi5-DR15-Typhi6-DR64-DR	DR27-EntB0var1-DR	P1	a2,b15,b1,b9	2	72	4830321	144782
ERR422815	Bangladesh	2011	ST1	d	ND	4.3.1.1	DR1A1-Typhi1-DR-Typhi2-DR-Typhi3-DR-Typhi4-DR-Typhi5-DR15-Typhi6-DR64-DR	DR27-EntB0var1-DR	P1	a2,b9,b1	2	73	4850915	149519
ERR422817	India	2011	ST1	d	ND	4.3.1.1	DR1A1-Typhi1-DR-Typhi2-DR-Typhi3-DR-Typhi4-DR-Typhi5-DR15-Typhi6-DR64-DR	DR27-EntB0var1-DR	P1	a2,b1	2	76	4851028	144845
ERR422818	Bangladesh	2011	ST1	d	ND	4.3.1.2	DR1A1-Typhi1-DR-Typhi2-DR-Typhi3-DR-Typhi4-DR-Typhi5-DR15-Typhi6-DR64-DR	DR27-EntB0var1-DR	P1	a2,b1	2	71	4723839	149358
ERR422819	India	2011	ST1	d	ND	4.3.1	DR1A1-Typhi1-DR-Typhi2-DR-Typhi3-DR-Typhi4-DR-Typhi5-DR15-Typhi6-DR64-DR	DR27-EntB0var1-DR	P1	a2,b16,b1,b9,b15	2	72	4721984	149395
ERR422820	Bangladesh	2011	ST2	d	ND	3.2.2	DR1A1-Typhi1-DR-Typhi2-DR-Typhi3-DR-Typhi4-DR-Typhi6-DR64-DR	DR27-EntB0var1-DR	P2	a5,b1	2	73	4735303	149399
ERR422822	Bangladesh	2011	ST2	d	ND	3.3.2.Bd1	DR1A1-Typhi1-DR-Typhi2-DR-Typhi3-DR-Typhi4-DR-Typhi5-DR15-Typhi6-DR	DR27-EntB0var1-DR	P3	a2,b1	2	92	4897681	144689
ERR422824	Bangladesh	2011	ST1	d	ND	4.3.1.1	DR1A1-Typhi1-DR-Typhi2-DR-Typhi3-DR-Typhi4-DR-Typhi5-DR15-Typhi6-DR64-DR	DR27-EntB0var1-DR	P1	a2,b1	2	75	4744231	149358
ERR422826	Bangladesh	2012	ST1	d	ND	4.3.1.3	DR1A1-Typhi1-DR-Typhi2-DR-Typhi3-DR-Typhi4-DR-Typhi5-DR15-Typhi6-DR64-DR	DR27-EntB0var1-DR	P1	a2,b1,b9	1	83	4809703	143345
ERR422828	India	2012	ST1	d	ND	4.3.1	DR1A1-Typhi1-DR-Typhi2-DR-Typhi3-DR-Typhi4-DR-Typhi5-DR15-Typhi6-DR64-DR	DR27-EntB0var1-DR	P1	a2,b1,b9	2	75	4722495	144663
ERR422829	Bangladesh	2012	ST1	d	ND	4.3.1.1	DR1A1-Typhi1-DR-Typhi2-DR-Typhi3-DR-Typhi4-DR-Typhi5-DR15-Typhi6-DR64-DR	DR27-EntB0var1-DR	P1	a2,b1,b9	2	77	4852140	149395
ERR422830	Bangladesh	2012	ST2	d	ND	2.0.1	DR1A1-Typhi1-DR-Typhi2-DR-Typhi3-DR-Typhi4-DR-Typhi5-DR15-Typhi6-DR64-DR	DR27-EntB0var1-DR	P1	a2,b1,b9,b16	2	73	4730502	153727
ERR422831	Bangladesh	2012	ST1	d	ND	4.3.1.1	DR1A1-Typhi1-DR-Typhi2-DR-Typhi3-DR-Typhi4-DR-Typhi5-DR15-Typhi6-DR64-DR	DR27-EntB0var1-DR	P1	a2,b9,b1	2	78	4831627	149395
ERR422832	Pakistan	2012	ST2	d	ND	3.2.2	DR1A1-Typhi1-DR-Typhi2-DR-Typhi3-DR-Typhi4-DR-Typhi6-DR64-DR	DR27-EntB0var1-DR	P2	a5,b1,b9	2	82	4734893	149395
ERR422833	Pakistan	2012	ST1	d	ND	4.3.1	DR1A1-Typhi1-DR-Typhi2-DR-Typhi3-DR-Typhi4-DR-Typhi5-DR15-Typhi6-DR64-DR	DR27-EntB0var1-DR	P1	a2,b9,b1	2	69	4762930	149358
ERR422834	Pakistan	2012	ST1	d	ND	4.3.1	DR1A1-Typhi1-DR-Typhi2-DR-Typhi3-DR-Typhi4-DR-Typhi5-DR15-Typhi6-DR64-DR	DR27-EntB0var1-DR	P1	a2,b1	2	68	4763262	149398
ERR485138	Bangladesh	2006	ST1	d	ND	4.3.1.1	DR1A1-Typhi1-DR-Typhi2-DR-Typhi3-DR-Typhi4-DR-Typhi5-DR15-Typhi6-DR64-DR	DR27-EntB0var1-DR	P1	a2,b1	2	77	4851167	144745
ERR485139	India	2006	ST1	d	ND	4.1.0	DR1A1-Typhi1-DR-Typhi2-DR-Typhi4-DR-Typhi5-DR15-Typhi6-DR64-DR	DR27-EntB0var1-DR	P5	a4,b20,b1	2	74	4733656	144745
ERR485140	Bangladesh	2007	ST2	d	ND	3.3.2.Bd2	DR1A1-Typhi1-DR-Typhi2-DR-Typhi3-DR-Typhi4-DR-Typhi5-DR15-Typhi6-DR64-DR	DR27-EntB0var1-DR	P1	a2,b1,b9	2	69	4730746	153729
ERR485145	Bangladesh	2008	ST2	d	ND	3.3.2.Bd2	DR1A1-Typhi1-DR-Typhi2-DR-Typhi3-DR-Typhi4-DR-Typhi5-DR15-Typhi6-DR64-DR	DR27-EntB0var1-DR	P1	a2,b1	1	62	4837173	170876

## Sheet: S2
Table S2: Discrepancies between genotype data from the study by Tanmoy et al. (Genes 2020) and our study.
Accession in Tanmoy et al. Genes 2020	Genotype in Tanmoy et al. Genes 2020	Genotype (this study )
ERR2663490	2.3.3	4.3.1.1
ERR2663491	4.3.1.1	2.3.3
ERR2663492	4.3.1.1	4.3.1.1
ERR2663493	3.3.2	4.3.1.1
ERR2663494	4.3.1.1	3.3.2
ERR2663495	3.3.2	4.3.1.1
ERR2663496	4.3.1.1	3.3.2
ERR2663497	4.3.1.1	4.3.1.1
ERR2663498	2.3.3	4.3.1.1
ERR2663499	3.3.2	2.3.3
ERR2663500	4.3.1.1	3.3.2
ERR2663501	4.3.1.1	4.3.1.1
ERR2663502	4.3.1.1	4.3.1.1
ERR2663503	3.3.2	4.3.1.1
ERR2663504	4.3.1.1	3.3.2
ERR2663505	4.3.1.1	4.3.1.1
ERR2663506	4.3.1.1	4.3.1.1
ERR2663507	2.3.3	4.3.1.1
ERR2663508	4.3.1.1	2.3.3
ERR2663509	3.2.2	4.3.1.1
ERR2663510	3.3.2	3.2.2
ERR2663511	2.5	3.3.2
ERR2663512	4.3.1.3	2.5.0
ERR2663513	3.3.2	4.3.1.3
ERR2663514	3.3.2	3.3.2
ERR2663515	2.3.3	3.3.2
ERR2663516	4.3.1.1	2.3.3
ERR2663517	4.3.1.1	4.3.1.1
ERR2663518	4.3.1.1	4.3.1.1
ERR2663519	4.3.1.3	4.3.1.1
ERR2663520	4.3.1.1	4.3.1.3
ERR2663521	2	4.3.1.1
ERR2663522	4.3.1.1	2.0.0
ERR2663523	4.3.1.1	4.3.1.1
ERR2663524	3.3.2	4.3.1.1
ERR2663525	4.3.1.1	3.3.2
ERR2663526	3.3.2	4.3.1.1
ERR2663527	4.3.1.1	3.3.2
ERR2663528	4.3.1	4.3.1.1
ERR2663529	2.2	4.3.1
ERR2663530	4.3.1.3	2.2.0
ERR2663531	4.3.1.3	4.3.1.3
ERR2663532	3.3.2	4.3.1.3
ERR2663533	4.3.1	3.3.2
ERR2663534	4.3.1.1	4.3.1
ERR2663535	4.3.1.1	4.3.1.1
ERR2663536	4.3.1.1	4.3.1.1
ERR2663537	4.3.1.3	4.3.1.1
ERR2663538	4.3.1.1	4.3.1.3
ERR2663539	4.3.1.3	4.3.1.1
ERR2663540	4.3.1.3	4.3.1.3
ERR2663541	2.1.7	4.3.1.3
ERR2663543	3.3.2.Bd1	4.3.1.3
ERR2663544	3.3.2	3.3.2.Bd1
ERR2663545	4.3.1.1	3.3.2
ERR2663546	4.3.1.3	4.3.1.1
ERR2663547	4.3.1.1	4.3.1.3
ERR2663548	4.3.1.3	4.3.1.1
ERR2663549	4.3.1.1	4.3.1.3
ERR2663550	4.3.1.3	4.3.1.1
ERR2663551	4.3.1.1	4.3.1.3
ERR2663552	3.3.2	4.3.1.1
ERR2663553	3.2.2	3.3.2
ERR2663554	4.3.1	3.2.2
ERR2663555	4.3.1.1	4.3.1
ERR2663556	4.3.1.3	4.3.1.1
ERR2663557	4.3.1.3	4.3.1.3
ERR2663558	4.3.1	4.3.1.3
ERR2663559	3.2.2	4.3.1
ERR2663560	4.3.1	3.2.2
ERR2663561	4.3.1.3q	4.3.1
ERR2663562	4.3.1	4.3.1.3
ERR2663563	4.3.1.1	4.3.1
ERR2663564	4.3.1.3	4.3.1.1
ERR2663565	4.3.1.1	4.3.1.3
ERR2663566	3.3.2	4.3.1.1
ERR2663567	4.3.1.1	3.3.2
ERR2663568	4.3.1	4.3.1.1
ERR2663569	4.3.1.1	4.3.1
ERR2663570	4.3.1	4.3.1.1
ERR2663571	4.3.1.1	4.3.1
ERR2663572	4.3.1	4.3.1.1
ERR2663573	4.3.1.3	4.3.1
ERR2663574	4.3.1.1	4.3.1.3
ERR2663575	4.3.1.1	4.3.1.1
ERR2663576	4.3.1.1	4.3.1.1
ERR2663577	4.3.1.1	4.3.1.1
ERR2663578	4.3.1.1	4.3.1.1
ERR2663579	4.3.1	4.3.1.1
ERR2663580	4.3.1.3	4.3.1
ERR2663581	4.3.1.1	4.3.1.3
ERR2663582	4.3.1.3	4.3.1.1
ERR2663583	4.3.1.1	4.3.1.3
ERR2663584	4.3.1.1	ND
ERR2663585	3.3.2.Bd1	4.3.1.1
ERR2663586	4.3.1.2	3.3.2.Bd1
ERR2663587	4.3.1.1	4.3.1.2
ERR2663588	2	4.3.1.1
ERR2663590	4.3.1.2	ND
ERR2663591	4.3.1.1	4.3.1.2
ERR2663592	4.3.1.3	4.3.1.1
ERR2663593	4.3.1	4.3.1.3
ERR2663594	4.3.1.1	4.3.1
ERR2663595	4.3.1.3	4.3.1.1
ERR2663596	2.1.7	4.3.1.3
ERR2663597	4.3.1.1	2.1.7
ERR2663598	4.3.1.1	4.3.1.1
ERR2663599	4.3.1.1	4.3.1.1
ERR2663600	3.3.2.Bd2	4.3.1.1
ERR2663601	3.3.2.Bd1	3.3.2.Bd2
ERR2663602	4.3.1.3q	3.3.2.Bd1
ERR2663603	4.3.1.1	4.3.1.3
ERR2663604	4.3.1.3q	4.3.1.1
ERR2663605	4.3.1.3	4.3.1.3
ERR2663606	3.3.2	4.3.1.3
ERR2663607	3.2.2	3.3.2
ERR2663608	4.3.1.3q	3.2.2
ERR2663609	4.3.1.1	4.3.1.3
ERR2663610	4.3.1.3q	4.3.1.1
ERR2663611	3.2.2	4.3.1.3
ERR2663612	4.3.1.1	3.2.2
ERR2663613	4.3.1.3	4.3.1.1
ERR2663614	4.3.1.1	4.3.1.3
ERR2663615	2.3.3	4.3.1.1
ERR2663616	4.3.1.1	2.3.3
ERR2663617	4.3.1.1	4.3.1.1
ERR2663618	4.3.1.1	4.3.1.1
ERR2663619	4.3.1.1	4.3.1.1
ERR2663620	4.3.1.1	4.3.1.1
ERR2663621	3.3.2.Bd2	4.3.1.1
ERR2663622	4.3.1.1	3.3.2.Bd2
ERR2663623	3.2.2	4.3.1.1
ERR2663624	4.3.1.1	3.2.2
ERR2663625	3.2.2	4.3.1.1
ERR2663626	4.3.1.1	3.2.2
ERR2663627	2	4.3.1.1
ERR2663628	4.3.1.1	2.0.0
ERR2663629	4.3.1.1	4.3.1.1
ERR2663630	4.3.1.1	4.3.1.1
ERR2663631	4.3.1.3q	4.3.1.1
ERR2663632	4.3.1.1	4.3.1.3
ERR2663633	3.3.2.Bd2	4.3.1.1
ERR2663634	4.3.1.1	3.3.2.Bd2
ERR2663635	4.3.1.1	4.3.1.1
ERR2663636	4.3.1.1	4.3.1.1
ERR2663637	4.3.1.1	4.3.1.1
ERR2663638	4.3.1.1	4.3.1.1
ERR2663639	4.3.1.1	4.3.1.1
ERR2663640	4.3.1.1	4.3.1.1
ERR2663641	3.3.2	4.3.1.1
ERR2663642	4.3.1.1	3.3.2
ERR2663643	4.1	4.3.1.1
ERR2663644	4.3.1.1	4.1.0
ERR2663645	3.2.2	4.3.1.1
ERR2663646	3	3.2.2
ERR2663647	4.3.1.1	3.0.0
ERR2663648	3.3.2.Bd1	4.3.1.1
ERR2663649	4.3.1.1	3.3.2.Bd1
ERR2663650	4.3.1.1	4.3.1.1
ERR2663651	2	4.3.1.1
ERR2663652	4.3.1.1	2.0.0
ERR2663653	4.3.1.1	4.3.1.1
ERR2663654	3.3.2.Bd1	4.3.1.1
ERR2663655	4.3.1.1	3.3.2.Bd1
ERR2663656	4.3.1.1	4.3.1.1
ERR2663657	4.3.1.1	4.3.1.1
ERR2663658	4.3.1.1	4.3.1.1
ERR2663659	4.3.1.3q	4.3.1.1
ERR2663660	4.3.1.3q	4.3.1.3
ERR2663661	2.0.1	4.3.1.3
ERR2663662	3.2.2	2.0.1
ERR2663663	4.3.1.3q	3.2.2
ERR2663664	2.3.3	4.3.1.3
ERR2663665	3.2.2	2.3.3
ERR2663666	4.3.1.1	3.2.2
ERR2663667	4.3.1.1	4.3.1.1
ERR2663668	4.3.1.1	4.3.1.1
ERR2663669	4.3.1.1	4.3.1.1
ERR2663670	4.3.1.1	4.3.1.1
ERR2663671	3.3.2	4.3.1.1
ERR2663672	2	3.3.2
ERR2663673	2	2.0.0
ERR2663674	4.3.1.1	2.0.0
ERR2663675	4.3.1.1	4.3.1.1
ERR2663676	3.2.2	4.3.1.1
ERR2663677	4.3.1.3q	3.2.2
ERR2663678	4.3.1.3	4.3.1.3
ERR2663679	4.3.1.1	4.3.1.3
ERR2663680	3.2.2	4.3.1.1
ERR2663681	4.3.1.1	3.2.2
ERR2663682	4.3.1.3q	4.3.1.1
ERR2663683	4.3.1.3q	4.3.1.3
ERR2663684	2	4.3.1.3
ERR2663685	4.3.1.3q	2.0.0
ERR2663686	4.3.1.3q	4.3.1.3
ERR2663687	4.3.1.1	4.3.1.3
ERR2663688	4.3.1.1	4.3.1.1
ERR2663689	3.3.2.Bd2	4.3.1.1
ERR2663690	3.3.2.Bd2	3.3.2.Bd2
ERR2663691	4.3.1.1	3.3.2.Bd2
ERR2663692	3.3.2.Bd1	4.3.1.1
ERR2663693	4.3.1.3q	3.3.2.Bd1
ERR2663694	4.3.1.1	4.3.1.3
ERR2663695	3.3.2.Bd2	4.3.1.1
ERR2663696	4.3.1.1	3.3.2.Bd2
ERR2663697	4.3.1.3	4.3.1.1
ERR2663698	4.3.1.1	4.3.1.3
ERR2663699	3.3.2	4.3.1.1
ERR2663700	3.3.2.Bd2	3.3.2
ERR2663701	3.2.2	3.3.2.Bd2
ERR2663702	2.2	3.2.2
ERR2663703	4.3.1.3q	2.2.0
ERR2663704	3.2.2	4.3.1.3
ERR2663705	3.3.2	3.2.2
ERR2663706	3.3.2.Bd1	3.3.2
ERR2663707	4.3.1.3q	3.3.2.Bd1
ERR2663708	4.3.1.1	4.3.1.3
ERR2663709	3.2.2	4.3.1.1
ERR2663710	4.3.1.3q	3.2.2
ERR2663711	4.3.1.3	4.3.1.3
ERR2663712	4.3.1.1	4.3.1.3
ERR2663713	4.3.1.3	4.3.1.1
ERR2663714	4.3.1.1	4.3.1.3
ERR2663715	4.3.1.1	4.3.1.1
ERR2663716	4.3.1.1	4.3.1.1
ERR2663717	4.3.1.1	4.3.1.1
ERR2663718	4.3.1.1	4.3.1.1
ERR2663719	4.3.1.1	4.3.1.1
ERR2663720	3.2.2	4.3.1.1
ERR2663721	4.3.1.1	3.2.2
ERR2663722	4.3.1.1	4.3.1.1
ERR2663723	4.3.1	4.3.1.1
ERR2663724	4.3.1.3	4.3.1
ERR2663725	3.2.2	4.3.1.3
ERR2663726	4.3.1.1	3.2.2
ERR2663727	4.3.1.1	4.3.1.1
ERR2663728	4.3.1.1	4.3.1.1
ERR2663729	4.3.1.1	4.3.1.1
ERR2663730	4.3.1.1	4.3.1.1
ERR2663731	3.3.2.Bd1	4.3.1.1
ERR2663732	4.3.1.1	3.3.2.Bd1
ERR2663733	4.3.1.1	4.3.1.1
ERR2663734	4.3.1.3q	4.3.1.1
ERR2663735	4.3.1.1	4.3.1.3
ERR2663736	2.3.3	4.3.1.1
ERR2663737	4.3.1.3q	2.3.3
ERR2663738	2.3.3	4.3.1.3
ERR2663739	3.2.2	2.3.3
ERR2663740	4.3.1.3q	3.2.2
ERR2663741	3.3.2.Bd2	4.3.1.3
ERR2663742	3.2.2	3.3.2.Bd2
ERR2663743	3.2.2	3.2.2
ERR2663744	3.0.1	3.2.2
ERR2663745	4.3.1.3q	3.0.1
ERR2663746	4.3.1.3q	4.3.1.3
ERR2663747	3.3.2.Bd1	4.3.1.3
ERR2663748	4.3.1.1	3.3.2.Bd1
ERR2663749	4.3.1.3q	4.3.1.1
ERR2663750	3.3.2.Bd2	4.3.1.3
ERR2663751	4.3.1.1	3.3.2.Bd2
ERR2663752	3.2.2	4.3.1.1
ERR2663753	4.3.1.3q	3.2.2
ERR2663754	2	4.3.1.3
ERR2663755	3.2.2	2.0.0
ERR2663756	3.3.2.Bd1	3.2.2
ERR2663757	4.3.1.1	3.3.2.Bd1
ERR2663758	4.3.1.3q	4.3.1.1
ERR2663759	4.3.1.2	4.3.1.3
ERR2663760	4.3.1.1	4.3.1.2
ERR2663761	4.3.1.3q	4.3.1.1
ERR2663762	4.3.1.1	4.3.1.3
ERR2663763	4.3.1.1	4.3.1.1
ERR2663764	4.3.1.1	4.3.1.1
ERR2663765	4.3.1.1	4.3.1.1
ERR2663766	4.3.1.1	4.3.1.1
ERR2663767	4.3.1.1	4.3.1.1
ERR2663768	2.3.3	4.3.1.1
ERR2663769	3.2.2	2.3.3
ERR2663770	2.3.3	3.2.2
ERR2663771	4.3.1.1	2.3.3
ERR2663772	4.3.1.3q	4.3.1.1
ERR2663773	3.2.2	ND
ERR2663774	4.3.1.1	3.2.2
ERR2663775	4.3.1.3q	4.3.1.1
ERR2663776	2	4.3.1.3
ERR2663777	1.2.1	2.0.0
ERR2663778	4.3.1.1	1.2.1
ERR2663779	3.3.2	4.3.1.1
ERR2663780	2.5	3.3.2
ERR2663781	4.3.1.1	2.5.0
ERR2663782	3.3.2	4.3.1.1
ERR2663783	4.3.1.1	3.3.2
ERR2663784	1.2.1	4.3.1.1
ERR2663785	4.3.1.3q	1.2.1
ERR2663786	3.3.2	4.3.1.3
ERR2663787	4.3.1.1	3.3.2
ERR2663788	3.3.2.Bd2	4.3.1.1
ERR2663789	4.3.1.1	3.3.2.Bd2
ERR2663790	3.2.2	4.3.1.1
ERR2663791	4.3.1.1	3.2.2
ERR2663792	4.3.1.1	4.3.1.1
ERR2663793	4.3.1.3	4.3.1.1
ERR2663794	4.3.1.3q	4.3.1.3
ERR2663795	4.3.1	4.3.1.3
ERR2663796	3.2.2	4.3.1
ERR2663797	4.3.1.1	3.2.2
ERR2663798	2	4.3.1.1
ERR2663799	3.2.2	2.0.0
ERR2663800	4.3.1.1	3.2.2
ERR2663801	4.3.1.1	4.3.1.1
ERR2663802	4.3.1.1	4.3.1.1
ERR2663803	3.0.1	4.3.1.1
ERR2663804	3.3.2.Bd1	3.0.1
ERR2663805	4.3.1.3q	3.3.2.Bd1
ERR2663806	4.3.1.1	4.3.1.3
ERR2663807	2.3.3	4.3.1.1
ERR2663808	4.3.1.1	2.3.3
ERR2663809	3.3.2.Bd1	4.3.1.1
ERR2663810	4.3.1.1	3.3.2.Bd1
ERR2663811	3.2.2	4.3.1.1
ERR2663812	4.3.1.1	3.2.2
ERR2663813	3.2.2	4.3.1.1
ERR2663814	2	3.2.2
ERR2663815	3.2.2	2.0.0
ERR2663816	2	3.2.2
ERR2663817	2	2.0.0
ERR2663818	4.3.1.3	2.0.0
ERR2663819	3.2.2	4.3.1.3
ERR2663820	3.3.2.Bd1	3.2.2
ERR2663821	4.3.1.3q	3.3.2.Bd1
ERR2663822	2	4.3.1.3
ERR2663823	3.2.2	2.0.0
ERR2663824	3.2.2	3.2.2
ERR2663825	4.3.1.1	3.2.2
ERR2663826	4.3.1.3q	4.3.1.1
ERR2663827	3.3.2.Bd1	4.3.1.3
ERR2663828	2	3.3.2.Bd1
ERR2663829	4.3.1.1	2.0.0
ERR2663830	4.3.1.1	4.3.1.1
ERR2663831	4.3.1.1	4.3.1.1
ERR2663832	4.3.1.1	4.3.1.1
ERR2663833	4.3.1.1	4.3.1.1
ERR2663834	4.3.1.1	4.3.1.1
ERR2663835	3.2.2	4.3.1.1
ERR2663836	4.3.1.3q	3.2.2
ERR2663837	4.3.1.1	4.3.1.3
ERR2663838	3.2.2	4.3.1.1
ERR2663839	4.3.1.1	3.2.2
ERR2663840	4.3.1.1	4.3.1.1
ERR2663841	4.3.1.1	4.3.1.1
ERR2663842	3.2.2	4.3.1.1
ERR2663843	4.3.1.1	3.2.2
ERR2663844	4.3.1.1	4.3.1.1
ERR2663845	2.3.3	4.3.1.1
ERR2663846	4.3.1.1	2.3.3
ERR2663847	4.3.1.1	4.3.1.1
ERR2663848	4.3.1.1	4.3.1.1
ERR2663849	4.3.1.1	4.3.1.1
ERR2663850	4.3.1.1	4.3.1.1
ERR2663851	3.2.2	4.3.1.1
ERR2663852	4.3.1.3q	3.2.2
ERR2663853	4.3.1.3q	4.3.1.3
ERR2663854	3.2.2	4.3.1.3
ERR2663855	2.3.3	3.2.2
ERR2663856	4.3.1.1	2.3.3
ERR2663857	2.3.3	4.3.1.1
ERR2663858	4.3.1.1	2.3.3
ERR2663859	4.3.1.1	4.3.1.1
ERR2663860	4.3.1.1	4.3.1.1
ERR2663861	4.3.1.1	4.3.1.1
ERR2663862	4.3.1.3q	4.3.1.1
ERR2663863	3.2.2	4.3.1.3
ERR2663864	4.3.1.1	3.2.2
ERR2663865	4.3.1.3	4.3.1.1
ERR2663866	3.3.2.Bd2	4.3.1.3
ERR2663867	4.3.1.1	3.3.2.Bd2
ERR2663868	3.3	4.3.1.1
ERR2663869	3.2.2	3.3.0
ERR2663870	3	3.2.2
ERR2663871	4.3.1.1	3.0.0
ERR2663872	4.3.1.1	4.3.1.1
ERR2663873	3.3.2	4.3.1.1
ERR2663874	2.2	3.3.2
ERR2663875	4.3.1.1	2.2.0
ERR2663876	4.3.1.1	4.3.1.1
ERR2663877	4.3.1.1	4.3.1.1
ERR2663878	2.1.7	4.3.1.1
ERR2663879	3.3.2	2.1.7
ERR2663880	4.3.1.1	3.3.2
ERR2663881	4.3.1.3q	4.3.1.1
ERR2663882	3.2.2	4.3.1.3
ERR2663883	4.3.1	3.2.2
ERR2663884	4.3.1.1	4.3.1
ERR2663885	4.3.1.3	4.3.1.1
ERR2663886	4.3.1.3q	4.3.1.3
ERR2663888	4.3.1.1	ND
ERR2663889	3.2.2	4.3.1.1
ERR2663890	2	3.2.2
ERR2663891	4.3.1.3q	2.0.0
ERR2663892	4.3.1.1	4.3.1.3
ERR2663893	3.2.2	4.3.1.1
ERR2663894	4.3.1.3	3.2.2
ERR2663895	3.0.2	4.3.1.3
ERR2663896	4.3.1.1	3.0.2
ERR2663897	4.3.1.1	4.3.1.1
ERR2663898	3.2.2	4.3.1.1
ERR2663899	2	3.2.2
ERR2663900	2.1.7	2.0.0
ERR2663901	2	2.1.7
ERR2663902	3.2.2	2.0.0
ERR2663903	4.3.1.3q	3.2.2
ERR2663904	3.3.2.Bd2	4.3.1.3
ERR2663905	3.2.2	3.3.2.Bd2
ERR2663906	2.0.1	3.2.2
ERR2663907	4.3.1.3q	2.0.1
ERR2663908	4.3.1.1	4.3.1.3
ERR2663909	4.3.1.1	4.3.1.1
ERR2663910	4.3.1.1	4.3.1.1
ERR2663911	4.3.1.1	4.3.1.1
ERR2663912	4.3.1.3	4.3.1.1
ERR2663913	2.3.3	4.3.1.3
ERR2663914	4.3.1.1	2.3.3
ERR2663915	3.3.2.Bd2	4.3.1.1
ERR2663916	4.3.1.1	3.3.2.Bd2
ERR2663917	3.3.2.Bd2	4.3.1.1
ERR2663918	4.3.1.3	3.3.2.Bd2
ERR2663919	4.3.1.1	4.3.1.3
ERR2663920	3.3.2.Bd1	4.3.1.1
ERR2663921	3.3.2	3.3.2.Bd1
ERR2663922	3.2.2	3.3.2
ERR2663923	4.3.1.1	3.2.2
ERR2663924	4.3.1.1	4.3.1.1
ERR2663925	4.3.1.2	4.3.1.1
ERR2663926	3.2.2	4.3.1.2
ERR2663927	3.3.2	3.2.2
ERR2663928	4.3.1.1	3.3.2
ERR2663929	3.2.2	4.3.1.1
ERR2663930	3.2.2	3.2.2
ERR2663931	4.3.1.1	3.2.2
ERR2663932	4.3.1.1	4.3.1.1
ERR2663933	4.3.1.3q	4.3.1.1
ERR2663934	3.2.2	4.3.1.3
ERR2663935	3.2.2	3.2.2
ERR2663936	3.3.2.Bd2	3.2.2
ERR2663937	3.2.2	3.3.2.Bd2
ERR2663938	4.3.1.1	3.2.2
ERR2663939	2.3.3	4.3.1.1
ERR2663940	3.3.2	2.3.3
ERR2663941	3.3.2	3.3.2
ERR2663942	2.3.3	3.3.2
ERR2663943	3.3.2.Bd2	2.3.3
ERR2663944	3.3.2.Bd1	3.3.2.Bd2
ERR2663945	4.3.1.1	3.3.2.Bd1
ERR2663946	3.3.2	4.3.1.1
ERR2663947	4.3.1.3q	3.3.2
ERR2663948	4.3.1.1	4.3.1.3
ERR2663949	4.3.1.1	4.3.1.1
ERR2663950	4.3.1.1	4.3.1.1
ERR2663951	4.3.1.1	4.3.1.1
ERR2663952	3.2.2	4.3.1.1
ERR2663953	4.3.1.1	3.2.2
ERR2663954	3.3.2.Bd1	4.3.1.1
ERR2663955	4.3.1.1	3.3.2.Bd1
ERR2663956	3.2.2	4.3.1.1
ERR2663957	4.3.1.1	3.2.2
ERR2663958	4.3.1.1	4.3.1.1
ERR2663959	4.3.1.1	4.3.1.1
ERR2663960	4.3.1.3	4.3.1.1
ERR2663961	4.3.1.3q	4.3.1.3
ERR2663962	4.3.1.1	4.3.1.3
ERR2663963	4.3.1.1	4.3.1.1
ERR2663964	3.3.2.Bd2	4.3.1.1
ERR2663965	2.0.1	3.3.2.Bd2
ERR2663966	4.3.1.1	2.0.1
ERR2663967	4.3.1.1	4.3.1.1
ERR2663968	3.3.2.Bd1	4.3.1.1
ERR2663969	4.3.1.3q	3.3.2.Bd1
ERR2663970	4.3.1.3q	ND
ERR2663971	4.3.1.3q	4.3.1.3
ERR2663972	3.3.2.Bd1	4.3.1.3
ERR2663973	4.3.1.3q	3.3.2.Bd1
ERR2663974	4.3.1.1	4.3.1.3
ERR2663975	4.3.1.1	4.3.1.1
ERR2663976	4.3.1.1	4.3.1.1
ERR2663977	3.2.2	4.3.1.1
ERR2663978	4.3.1.1	3.2.2
ERR2663979	3.2.2	4.3.1.1
ERR2663980	4.3.1.3q	3.2.2
ERR2663981	3.2.2	4.3.1.3
ERR2663982	4.3.1.3q	3.2.2
ERR2663983	4.3.1.3q	4.3.1.3
ERR2663984	4.3.1.1	4.3.1.3
ERR2663985	3.2.2	4.3.1.1
ERR2663986	4.3.1.1	3.2.2
ERR2663987	4.3.1.1	4.3.1.1
ERR2663988	3.3.2	4.3.1.1
ERR2663989	4.3.1.1	3.3.2
ERR2663990	3.3.2	4.3.1.1
ERR2663991	4.3.1.3q	3.3.2
ERR2663992	4.3.1.1	4.3.1.3
ERR2663993	4.3.1.1	4.3.1.1
ERR2663994	4.3.1.3	4.3.1.1
ERR2663995	4.3.1.1	4.3.1.3
ERR2663996	3.2.2	4.3.1.1
ERR2663997	4.3.1.3q	3.2.2
ERR2663998	3.2.2	4.3.1.3
ERR2663999	4.3.1.1	3.2.2
ERR2664000	4.3.1.1	4.3.1.1

## Sheet: S3
Table S3: Strains described in Tanmoy et al. (mBio 2018) and their different accession codes.
Strain	Country	Year	Accession code (found in Tanmoy et al, mBio 2018)	Accession code (EBI-ENA)	Accession code discrepancy
311189_201186	Bangladesh	2001	ERR2663461	ERR2663461	No
311189_203186	Bangladesh	2001	ERR2663462	ERR2663462	No
311189_204186	Bangladesh	2001	ERR2663463	ERR2663463	No
311189_206186	Bangladesh	2001	ERR2663464	ERR2663464	No
311189_207186	Bangladesh	2001	ERR2663465	ERR2663465	No
311189_208103	Bangladesh	1999	ERR2663466	ERR2663466	No
311189_208186	Bangladesh	2001	ERR2663467	ERR2663467	No
311189_209186	Bangladesh	2001	ERR2663468	ERR2663468	No
311189_210186	Bangladesh	2001	ERR2663469	ERR2663469	No
311189_211186	Bangladesh	2001	ERR2663470	ERR2663470	No
311189_212186	Bangladesh	2001	ERR2663471	ERR2663471	No
311189_213186	Bangladesh	2001	ERR2663472	ERR2663472	No
311189_214186	Bangladesh	2001	ERR2663473	ERR2663473	No
311189_215186	Bangladesh	2002	ERR2663474	ERR2663474	No
311189_216103	Bangladesh	1999	ERR2663475	ERR2663475	No
311189_217103	Bangladesh	1999	ERR2663476	ERR2663476	No
311189_217186	Bangladesh	2002	ERR2663477	ERR2663477	No
311189_218186	Bangladesh	2002	ERR2663478	ERR2663478	No
311189_219186	Bangladesh	2002	ERR2663479	ERR2663479	No
311189_220186	Bangladesh	2002	ERR2663480	ERR2663480	No
311189_221186	Bangladesh	2002	ERR2663481	ERR2663481	No
311189_222186	Bangladesh	2002	ERR2663482	ERR2663482	No
311189_223186	Bangladesh	2002	ERR2663483	ERR2663483	No
311189_224186	Bangladesh	2002	ERR2663484	ERR2663484	No
311189_225186	Bangladesh	2002	ERR2663485	ERR2663485	No
311189_226186	Bangladesh	2002	ERR2663486	ERR2663486	No
311189_230186	Bangladesh	2002	ERR2663487	ERR2663488	Yes
311189_231186	Bangladesh	2005	ERR2663488	ERR2663489	Yes
311189_232103	Bangladesh	1999	ERR2663489	ERR2663490	Yes
311189_234186	Bangladesh	2005	ERR2663490	ERR2663491	Yes
311189_235103	Bangladesh	1999	ERR2663491	ERR2663492	Yes
311189_235186	Bangladesh	2005	ERR2663492	ERR2663493	Yes
311189_236186	Bangladesh	2005	ERR2663493	ERR2663494	Yes
311189_237103	Bangladesh	1999	ERR2663494	ERR2663495	Yes
311189_237186	Bangladesh	2005	ERR2663495	ERR2663496	Yes
311189_238186	Bangladesh	2005	ERR2663496	ERR2663497	Yes
311189_239103	Bangladesh	1999	ERR2663497	ERR2663498	Yes
311189_239186	Bangladesh	2005	ERR2663498	ERR2663499	Yes
311189_240186	Bangladesh	2005	ERR2663499	ERR2663500	Yes
311189_241186	Bangladesh	2005	ERR2663500	ERR2663501	Yes
311189_242186	Bangladesh	2005	ERR2663501	ERR2663502	Yes
311189_243186	Bangladesh	2005	ERR2663502	ERR2663503	Yes
311189_244103	Bangladesh	1999	ERR2663503	ERR2663504	Yes
311189_244186	Bangladesh	2005	ERR2663504	ERR2663505	Yes
311189_245103	Bangladesh	1999	ERR2663505	ERR2663506	Yes
311189_245186	Bangladesh	2005	ERR2663506	ERR2663507	Yes
311189_246103	Bangladesh	1999	ERR2663507	ERR2663508	Yes
311189_246186	Bangladesh	2005	ERR2663508	ERR2663509	Yes
311189_247103	Bangladesh	1999	ERR2663509	ERR2663510	Yes
311189_247186	Bangladesh	2005	ERR2663510	ERR2663511	Yes
311189_248186	Bangladesh	2005	ERR2663511	ERR2663512	Yes
311189_249103	Bangladesh	1999	ERR2663512	ERR2663513	Yes
311189_249186	Bangladesh	2005	ERR2663513	ERR2663514	Yes
311189_250103	Bangladesh	1999	ERR2663514	ERR2663515	Yes
311189_250186	Bangladesh	2005	ERR2663515	ERR2663516	Yes
311189_251103	Bangladesh	1999	ERR2663516	ERR2663517	Yes
311189_251186	Bangladesh	2005	ERR2663517	ERR2663518	Yes
311189_252186	Bangladesh	2005	ERR2663518	ERR2663519	Yes
311189_253103	Bangladesh	1999	ERR2663519	ERR2663520	Yes
311189_253186	Bangladesh	2005	ERR2663520	ERR2663521	Yes
311189_254186	Bangladesh	2006	ERR2663521	ERR2663522	Yes
311189_255186	Bangladesh	2006	ERR2663522	ERR2663523	Yes
311189_256103	Bangladesh	1999	ERR2663523	ERR2663524	Yes
311189_256186	Bangladesh	2006	ERR2663524	ERR2663525	Yes
311189_257103	Bangladesh	2000	ERR2663525	ERR2663526	Yes
311189_257186	Bangladesh	2006	ERR2663526	ERR2663527	Yes
311189_258103	Bangladesh	2000	ERR2663527	ERR2663528	Yes
311189_258186	Bangladesh	2006	ERR2663528	ERR2663529	Yes
311189_259103	Bangladesh	2000	ERR2663529	ERR2663530	Yes
311189_259186	Bangladesh	2006	ERR2663530	ERR2663531	Yes
311189_261186	Bangladesh	2006	ERR2663531	ERR2663532	Yes
311189_262103	Bangladesh	2000	ERR2663532	ERR2663533	Yes
311189_262186	Bangladesh	2006	ERR2663533	ERR2663534	Yes
311189_263103	Bangladesh	2000	ERR2663534	ERR2663535	Yes
311189_263186	Bangladesh	2006	ERR2663535	ERR2663536	Yes
311189_264103	Bangladesh	2000	ERR2663536	ERR2663537	Yes
311189_264186	Bangladesh	2006	ERR2663537	ERR2663538	Yes
311189_265103	Bangladesh	2000	ERR2663538	ERR2663539	Yes
311189_265186	Bangladesh	2006	ERR2663539	ERR2663540	Yes
311189_266186	Bangladesh	2006	ERR2663540	ERR2663541	Yes
311189_267186	Bangladesh	2006	ERR2663542	ERR2663543	Yes
311189_268103	Bangladesh	2000	ERR2663543	ERR2663544	Yes
311189_268186	Bangladesh	2006	ERR2663544	ERR2663545	Yes
311189_269103	Bangladesh	2000	ERR2663545	ERR2663546	Yes
311189_269186	Bangladesh	2006	ERR2663546	ERR2663547	Yes
311189_270103	Bangladesh	2000	ERR2663547	ERR2663548	Yes
311189_270186	Bangladesh	2006	ERR2663548	ERR2663549	Yes
311189_271103	Bangladesh	2000	ERR2663549	ERR2663550	Yes
311189_271186	Bangladesh	2006	ERR2663550	ERR2663551	Yes
311189_272103	Bangladesh	2000	ERR2663551	ERR2663552	Yes
311189_272186	Bangladesh	2006	ERR2663552	ERR2663553	Yes
311189_273103	Bangladesh	2000	ERR2663553	ERR2663554	Yes
311189_273186	Bangladesh	2006	ERR2663554	ERR2663555	Yes
311189_274103	Bangladesh	2000	ERR2663555	ERR2663556	Yes
311189_275103	Bangladesh	2000	ERR2663556	ERR2663557	Yes
311189_276103	Bangladesh	2000	ERR2663557	ERR2663558	Yes
311189_276186	Bangladesh	2006	ERR2663558	ERR2663559	Yes
311189_277103	Bangladesh	2000	ERR2663559	ERR2663560	Yes
311189_277186	Bangladesh	2006	ERR2663560	ERR2663561	Yes
311189_278103	Bangladesh	2000	ERR2663561	ERR2663562	Yes
311189_278186	Bangladesh	2006	ERR2663562	ERR2663563	Yes
311189_279103	Bangladesh	2000	ERR2663563	ERR2663564	Yes
311189_279186	Bangladesh	2006	ERR2663564	ERR2663565	Yes
311189_280186	Bangladesh	2006	ERR2663565	ERR2663566	Yes
311189_281186	Bangladesh	2006	ERR2663566	ERR2663567	Yes
311189_282103	Bangladesh	2000	ERR2663567	ERR2663568	Yes
311189_282186	Bangladesh	2006	ERR2663568	ERR2663569	Yes
311189_284103	Bangladesh	2000	ERR2663569	ERR2663570	Yes
311189_284186	Bangladesh	2007	ERR2663570	ERR2663571	Yes
311189_285103	Bangladesh	2000	ERR2663571	ERR2663572	Yes
311189_285186	Bangladesh	2007	ERR2663572	ERR2663573	Yes
311189_286103	Bangladesh	2000	ERR2663573	ERR2663574	Yes
311189_286186	Bangladesh	2007	ERR2663574	ERR2663575	Yes
311189_287103	Bangladesh	2000	ERR2663575	ERR2663576	Yes
311189_287186	Bangladesh	2007	ERR2663576	ERR2663577	Yes
311189_288186	Bangladesh	2007	ERR2663577	ERR2663578	Yes
311189_289103	Bangladesh	2001	ERR2663578	ERR2663579	Yes
311189_290103	Bangladesh	2001	ERR2663579	ERR2663580	Yes
311189_290186	Bangladesh	2007	ERR2663580	ERR2663581	Yes
311189_291103	Bangladesh	2001	ERR2663581	ERR2663582	Yes
311189_291186	Bangladesh	2007	ERR2663582	ERR2663583	Yes
311189_292103	Bangladesh	2001	ERR2663583	ERR2663584	Yes
311189_292186	Bangladesh	2007	ERR2663584	ERR2663585	Yes
311189_293103	Bangladesh	2001	ERR2663585	ERR2663586	Yes
311189_293186	Bangladesh	2007	ERR2663586	ERR2663587	Yes
311189_294103	Bangladesh	2001	ERR2663587	ERR2663588	Yes
311189_295103	Bangladesh	2001	ERR2663589	ERR2663590	Yes
311189_296186	Bangladesh	2007	ERR2663590	ERR2663591	Yes
311189_301186	Bangladesh	2002	ERR2663591	ERR2663592	Yes
311189_302103	Bangladesh	2000	ERR2663592	ERR2663593	Yes
311189_302186	Bangladesh	2006	ERR2663593	ERR2663594	Yes
311189_303103	Bangladesh	2000	ERR2663594	ERR2663595	Yes
311189_303186	Bangladesh	2007	ERR2663595	ERR2663596	Yes
343076_201101	Bangladesh	2007	ERR2663596	ERR2663597	Yes
343076_201196	Bangladesh	2008	ERR2663597	ERR2663598	Yes
343076_202113	Bangladesh	2007	ERR2663598	ERR2663599	Yes
343076_202184	Bangladesh	2008	ERR2663599	ERR2663600	Yes
343076_203125	Bangladesh	2007	ERR2663600	ERR2663601	Yes
343076_203172	Bangladesh	2008	ERR2663601	ERR2663602	Yes
343076_204137	Bangladesh	2007	ERR2663602	ERR2663603	Yes
343076_204160	Bangladesh	2008	ERR2663603	ERR2663604	Yes
343076_205148	Bangladesh	2004	ERR2663604	ERR2663605	Yes
343076_205149	Bangladesh	2007	ERR2663605	ERR2663606	Yes
343076_206136	Bangladesh	2005	ERR2663606	ERR2663607	Yes
343076_206161	Bangladesh	2007	ERR2663607	ERR2663608	Yes
343076_207124	Bangladesh	2005	ERR2663608	ERR2663609	Yes
343076_207173	Bangladesh	2007	ERR2663609	ERR2663610	Yes
343076_208112	Bangladesh	2005	ERR2663610	ERR2663611	Yes
343076_209102	Bangladesh	2007	ERR2663611	ERR2663612	Yes
343076_209195	Bangladesh	2005	ERR2663612	ERR2663613	Yes
343076_210114	Bangladesh	2007	ERR2663613	ERR2663614	Yes
343076_210183	Bangladesh	2005	ERR2663614	ERR2663615	Yes
343076_211126	Bangladesh	2007	ERR2663615	ERR2663616	Yes
343076_211171	Bangladesh	2005	ERR2663616	ERR2663617	Yes
343076_212138	Bangladesh	2007	ERR2663617	ERR2663618	Yes
343076_212159	Bangladesh	2005	ERR2663618	ERR2663619	Yes
343076_213147	Bangladesh	2005	ERR2663619	ERR2663620	Yes
343076_213150	Bangladesh	2007	ERR2663620	ERR2663621	Yes
343076_214135	Bangladesh	2005	ERR2663621	ERR2663622	Yes
343076_214162	Bangladesh	2007	ERR2663622	ERR2663623	Yes
343076_215123	Bangladesh	2005	ERR2663623	ERR2663624	Yes
343076_215174	Bangladesh	2007	ERR2663624	ERR2663625	Yes
343076_216111	Bangladesh	2005	ERR2663625	ERR2663626	Yes
343076_217103	Bangladesh	2007	ERR2663626	ERR2663627	Yes
343076_217194	Bangladesh	2006	ERR2663627	ERR2663628	Yes
343076_218115	Bangladesh	2007	ERR2663628	ERR2663629	Yes
343076_218182	Bangladesh	2006	ERR2663629	ERR2663630	Yes
343076_219127	Bangladesh	2007	ERR2663630	ERR2663631	Yes
343076_219170	Bangladesh	2006	ERR2663631	ERR2663632	Yes
343076_220139	Bangladesh	2009	ERR2663632	ERR2663633	Yes
343076_220158	Bangladesh	2006	ERR2663633	ERR2663634	Yes
343076_221146	Bangladesh	2006	ERR2663634	ERR2663635	Yes
343076_221151	Bangladesh	2008	ERR2663635	ERR2663636	Yes
343076_222134	Bangladesh	2006	ERR2663636	ERR2663637	Yes
343076_222163	Bangladesh	2008	ERR2663637	ERR2663638	Yes
343076_223122	Bangladesh	2006	ERR2663638	ERR2663639	Yes
343076_223175	Bangladesh	2008	ERR2663639	ERR2663640	Yes
343076_224110	Bangladesh	2006	ERR2663640	ERR2663641	Yes
343076_224187	Bangladesh	2008	ERR2663641	ERR2663642	Yes
343076_225104	Bangladesh	2008	ERR2663642	ERR2663643	Yes
343076_225193	Bangladesh	2006	ERR2663643	ERR2663644	Yes
343076_226116	Bangladesh	2008	ERR2663644	ERR2663645	Yes
343076_226181	Bangladesh	2006	ERR2663645	ERR2663646	Yes
343076_227128	Bangladesh	2008	ERR2663646	ERR2663647	Yes
343076_228140	Bangladesh	2008	ERR2663647	ERR2663648	Yes
343076_228157	Bangladesh	2007	ERR2663648	ERR2663649	Yes
343076_229145	Bangladesh	2008	ERR2663649	ERR2663650	Yes
343076_229152	Bangladesh	2008	ERR2663650	ERR2663651	Yes
343076_230133	Bangladesh	2008	ERR2663651	ERR2663652	Yes
343076_230164	Bangladesh	2008	ERR2663652	ERR2663653	Yes
343076_231121	Bangladesh	2008	ERR2663653	ERR2663654	Yes
343076_231176	Bangladesh	2008	ERR2663654	ERR2663655	Yes
343076_232109	Bangladesh	2008	ERR2663655	ERR2663656	Yes
343076_232188	Bangladesh	2008	ERR2663656	ERR2663657	Yes
343076_233105	Bangladesh	2008	ERR2663657	ERR2663658	Yes
343076_233192	Bangladesh	2008	ERR2663658	ERR2663659	Yes
343076_234117	Bangladesh	2008	ERR2663659	ERR2663660	Yes
343076_234180	Bangladesh	2004	ERR2663660	ERR2663661	Yes
343076_235168	Bangladesh	2004	ERR2663661	ERR2663662	Yes
343076_236141	Bangladesh	2008	ERR2663662	ERR2663663	Yes
343076_236156	Bangladesh	2004	ERR2663663	ERR2663664	Yes
343076_237144	Bangladesh	2004	ERR2663664	ERR2663665	Yes
343076_237153	Bangladesh	2008	ERR2663665	ERR2663666	Yes
343076_238132	Bangladesh	2004	ERR2663666	ERR2663667	Yes
343076_238165	Bangladesh	2008	ERR2663667	ERR2663668	Yes
343076_239120	Bangladesh	2004	ERR2663668	ERR2663669	Yes
343076_239177	Bangladesh	2008	ERR2663669	ERR2663670	Yes
343076_240108	Bangladesh	2005	ERR2663670	ERR2663671	Yes
343076_240189	Bangladesh	2008	ERR2663671	ERR2663672	Yes
343076_241106	Bangladesh	2008	ERR2663672	ERR2663673	Yes
343076_241191	Bangladesh	2005	ERR2663673	ERR2663674	Yes
343076_242118	Bangladesh	2008	ERR2663674	ERR2663675	Yes
343076_242179	Bangladesh	2005	ERR2663675	ERR2663676	Yes
343076_243130	Bangladesh	2008	ERR2663676	ERR2663677	Yes
343076_243167	Bangladesh	2005	ERR2663677	ERR2663678	Yes
343076_244142	Bangladesh	2008	ERR2663678	ERR2663679	Yes
343076_244155	Bangladesh	2005	ERR2663679	ERR2663680	Yes
343076_245154	Bangladesh	2008	ERR2663680	ERR2663681	Yes
343076_246166	Bangladesh	2008	ERR2663681	ERR2663682	Yes
343076_247178	Bangladesh	2008	ERR2663682	ERR2663683	Yes
343076_248190	Bangladesh	2008	ERR2663683	ERR2663684	Yes
343076_249107	Bangladesh	2008	ERR2663684	ERR2663685	Yes
343076_250119	Bangladesh	2008	ERR2663685	ERR2663686	Yes
343076_251131	Bangladesh	2009	ERR2663686	ERR2663687	Yes
343076_252143	Bangladesh	2009	ERR2663687	ERR2663688	Yes
343076_253155	Bangladesh	2009	ERR2663688	ERR2663689	Yes
343076_254167	Bangladesh	2009	ERR2663689	ERR2663690	Yes
343076_255179	Bangladesh	2009	ERR2663690	ERR2663691	Yes
343076_256191	Bangladesh	2009	ERR2663691	ERR2663692	Yes
343076_257108	Bangladesh	2009	ERR2663692	ERR2663693	Yes
343076_258120	Bangladesh	2009	ERR2663693	ERR2663694	Yes
343076_259132	Bangladesh	2009	ERR2663694	ERR2663695	Yes
343076_260144	Bangladesh	2009	ERR2663695	ERR2663696	Yes
343076_261156	Bangladesh	2009	ERR2663696	ERR2663697	Yes
343076_262168	Bangladesh	2009	ERR2663697	ERR2663698	Yes
343076_263180	Bangladesh	2009	ERR2663698	ERR2663699	Yes
343076_264192	Bangladesh	2009	ERR2663699	ERR2663700	Yes
343076_265109	Bangladesh	2009	ERR2663700	ERR2663701	Yes
343076_266121	Bangladesh	2009	ERR2663701	ERR2663702	Yes
343076_267133	Bangladesh	2009	ERR2663702	ERR2663703	Yes
343076_268145	Bangladesh	2009	ERR2663703	ERR2663704	Yes
343076_269157	Bangladesh	2009	ERR2663704	ERR2663705	Yes
343076_270169	Bangladesh	2009	ERR2663705	ERR2663706	Yes
343076_271181	Bangladesh	2009	ERR2663706	ERR2663707	Yes
343076_272193	Bangladesh	2009	ERR2663707	ERR2663708	Yes
343076_273110	Bangladesh	2009	ERR2663708	ERR2663709	Yes
343076_274122	Bangladesh	2009	ERR2663709	ERR2663710	Yes
343076_275134	Bangladesh	2004	ERR2663710	ERR2663711	Yes
343076_276146	Bangladesh	2004	ERR2663711	ERR2663712	Yes
343076_277158	Bangladesh	2004	ERR2663712	ERR2663713	Yes
343076_278170	Bangladesh	2004	ERR2663713	ERR2663714	Yes
343076_279182	Bangladesh	2005	ERR2663714	ERR2663715	Yes
343076_280194	Bangladesh	2005	ERR2663715	ERR2663716	Yes
343076_282123	Bangladesh	2005	ERR2663716	ERR2663717	Yes
343076_283135	Bangladesh	2006	ERR2663717	ERR2663718	Yes
343076_284147	Bangladesh	2006	ERR2663718	ERR2663719	Yes
343076_285159	Bangladesh	2006	ERR2663719	ERR2663720	Yes
343076_286171	Bangladesh	2006	ERR2663720	ERR2663721	Yes
343076_287183	Bangladesh	2006	ERR2663721	ERR2663722	Yes
343076_288195	Bangladesh	2006	ERR2663722	ERR2663723	Yes
343076_289112	Bangladesh	2007	ERR2663723	ERR2663724	Yes
343076_290124	Bangladesh	2007	ERR2663724	ERR2663725	Yes
343076_291136	Bangladesh	2007	ERR2663725	ERR2663726	Yes
343076_292148	Bangladesh	2007	ERR2663726	ERR2663727	Yes
343076_293160	Bangladesh	2007	ERR2663727	ERR2663728	Yes
343076_294172	Bangladesh	2007	ERR2663728	ERR2663729	Yes
343076_295184	Bangladesh	2007	ERR2663729	ERR2663730	Yes
343076_296196	Bangladesh	2008	ERR2663730	ERR2663731	Yes
343077_201101	Bangladesh	2013	ERR2663731	ERR2663732	Yes
343077_201196	Bangladesh	2013	ERR2663732	ERR2663733	Yes
343077_202113	Bangladesh	2013	ERR2663733	ERR2663734	Yes
343077_202184	Bangladesh	2013	ERR2663734	ERR2663735	Yes
343077_203125	Bangladesh	2013	ERR2663735	ERR2663736	Yes
343077_203172	Bangladesh	2013	ERR2663736	ERR2663737	Yes
343077_204137	Bangladesh	2013	ERR2663737	ERR2663738	Yes
343077_204160	Bangladesh	2013	ERR2663738	ERR2663739	Yes
343077_205148	Bangladesh	2013	ERR2663739	ERR2663740	Yes
343077_205149	Bangladesh	2013	ERR2663740	ERR2663741	Yes
343077_206136	Bangladesh	2013	ERR2663741	ERR2663742	Yes
343077_206161	Bangladesh	2009	ERR2663742	ERR2663743	Yes
343077_207124	Bangladesh	2013	ERR2663743	ERR2663744	Yes
343077_207173	Bangladesh	2010	ERR2663744	ERR2663745	Yes
343077_208112	Bangladesh	2013	ERR2663745	ERR2663746	Yes
343077_208185	Bangladesh	2010	ERR2663746	ERR2663747	Yes
343077_209102	Bangladesh	2010	ERR2663747	ERR2663748	Yes
343077_209195	Bangladesh	2013	ERR2663748	ERR2663749	Yes
343077_210114	Bangladesh	2011	ERR2663749	ERR2663750	Yes
343077_210183	Bangladesh	2013	ERR2663750	ERR2663751	Yes
343077_211126	Bangladesh	2011	ERR2663751	ERR2663752	Yes
343077_211171	Bangladesh	2013	ERR2663752	ERR2663753	Yes
343077_212138	Bangladesh	2012	ERR2663753	ERR2663754	Yes
343077_212159	Bangladesh	2013	ERR2663754	ERR2663755	Yes
343077_213147	Bangladesh	2009	ERR2663755	ERR2663756	Yes
343077_213150	Bangladesh	2012	ERR2663756	ERR2663757	Yes
343077_214135	Bangladesh	2009	ERR2663757	ERR2663758	Yes
343077_214162	Bangladesh	2012	ERR2663758	ERR2663759	Yes
343077_215123	Bangladesh	2009	ERR2663759	ERR2663760	Yes
343077_215174	Bangladesh	2012	ERR2663760	ERR2663761	Yes
343077_216111	Bangladesh	2010	ERR2663761	ERR2663762	Yes
343077_216186	Bangladesh	2013	ERR2663762	ERR2663763	Yes
343077_217103	Bangladesh	2013	ERR2663763	ERR2663764	Yes
343077_217194	Bangladesh	2010	ERR2663764	ERR2663765	Yes
343077_218115	Bangladesh	2013	ERR2663765	ERR2663766	Yes
343077_218182	Bangladesh	2010	ERR2663766	ERR2663767	Yes
343077_219127	Bangladesh	2013	ERR2663767	ERR2663768	Yes
343077_219170	Bangladesh	2010	ERR2663768	ERR2663769	Yes
343077_220139	Bangladesh	2013	ERR2663769	ERR2663770	Yes
343077_220158	Bangladesh	2010	ERR2663770	ERR2663771	Yes
343077_221146	Bangladesh	2010	ERR2663771	ERR2663772	Yes
343077_221151	Bangladesh	2013	ERR2663772	ERR2663773	Yes
343077_222134	Bangladesh	2010	ERR2663773	ERR2663774	Yes
343077_222163	Bangladesh	2013	ERR2663774	ERR2663775	Yes
343077_223122	Bangladesh	2010	ERR2663775	ERR2663776	Yes
343077_223175	Bangladesh	2011	ERR2663776	ERR2663777	Yes
343077_224110	Bangladesh	2010	ERR2663777	ERR2663778	Yes
343077_224187	Bangladesh	2011	ERR2663778	ERR2663779	Yes
343077_225104	Bangladesh	2012	ERR2663779	ERR2663780	Yes
343077_225193	Bangladesh	2010	ERR2663780	ERR2663781	Yes
343077_226116	Bangladesh	2012	ERR2663781	ERR2663782	Yes
343077_226181	Bangladesh	2010	ERR2663782	ERR2663783	Yes
343077_227128	Bangladesh	2012	ERR2663783	ERR2663784	Yes
343077_227169	Bangladesh	2011	ERR2663784	ERR2663785	Yes
343077_228140	Bangladesh	2012	ERR2663785	ERR2663786	Yes
343077_228157	Bangladesh	2011	ERR2663786	ERR2663787	Yes
343077_229145	Bangladesh	2011	ERR2663787	ERR2663788	Yes
343077_230133	Bangladesh	2011	ERR2663788	ERR2663789	Yes
343077_231121	Bangladesh	2011	ERR2663789	ERR2663790	Yes
343077_231176	Bangladesh	2006	ERR2663790	ERR2663791	Yes
343077_232109	Bangladesh	2011	ERR2663791	ERR2663792	Yes
343077_233105	Bangladesh	2002	ERR2663792	ERR2663793	Yes
343077_234180	Bangladesh	2012	ERR2663793	ERR2663794	Yes
343077_235129	Bangladesh	2001	ERR2663794	ERR2663795	Yes
343077_235168	Bangladesh	2012	ERR2663795	ERR2663796	Yes
343077_236156	Bangladesh	2012	ERR2663796	ERR2663797	Yes
343077_237144	Bangladesh	2012	ERR2663797	ERR2663798	Yes
343077_238132	Bangladesh	2012	ERR2663798	ERR2663799	Yes
343077_239120	Bangladesh	2012	ERR2663799	ERR2663800	Yes
343077_240108	Bangladesh	2012	ERR2663800	ERR2663801	Yes
343077_241191	Bangladesh	2012	ERR2663801	ERR2663802	Yes
343077_242179	Bangladesh	2012	ERR2663802	ERR2663803	Yes
343077_243167	Bangladesh	2013	ERR2663803	ERR2663804	Yes
343077_244155	Bangladesh	2013	ERR2663804	ERR2663805	Yes
343077_245143	Bangladesh	2013	ERR2663805	ERR2663806	Yes
343077_246131	Bangladesh	2013	ERR2663806	ERR2663807	Yes
343077_247119	Bangladesh	2013	ERR2663807	ERR2663808	Yes
343077_248107	Bangladesh	2013	ERR2663808	ERR2663809	Yes
343077_249190	Bangladesh	2009	ERR2663809	ERR2663810	Yes
343077_250178	Bangladesh	2009	ERR2663810	ERR2663811	Yes
343077_251166	Bangladesh	2009	ERR2663811	ERR2663812	Yes
343077_252154	Bangladesh	2009	ERR2663812	ERR2663813	Yes
343077_253142	Bangladesh	2010	ERR2663813	ERR2663814	Yes
343077_254130	Bangladesh	2010	ERR2663814	ERR2663815	Yes
343077_255118	Bangladesh	2010	ERR2663815	ERR2663816	Yes
343077_256106	Bangladesh	2010	ERR2663816	ERR2663817	Yes
343077_257189	Bangladesh	2010	ERR2663817	ERR2663818	Yes
343077_258177	Bangladesh	2010	ERR2663818	ERR2663819	Yes
343077_259165	Bangladesh	2010	ERR2663819	ERR2663820	Yes
343077_260153	Bangladesh	2010	ERR2663820	ERR2663821	Yes
343077_261141	Bangladesh	2010	ERR2663821	ERR2663822	Yes
343077_262129	Bangladesh	2010	ERR2663822	ERR2663823	Yes
343077_263117	Bangladesh	2010	ERR2663823	ERR2663824	Yes
343077_264105	Bangladesh	2010	ERR2663824	ERR2663825	Yes
343077_265188	Bangladesh	2011	ERR2663825	ERR2663826	Yes
343077_266176	Bangladesh	2011	ERR2663826	ERR2663827	Yes
343077_267164	Bangladesh	2011	ERR2663827	ERR2663828	Yes
343077_268152	Bangladesh	2011	ERR2663828	ERR2663829	Yes
343077_269140	Bangladesh	2011	ERR2663829	ERR2663830	Yes
343077_270128	Bangladesh	2011	ERR2663830	ERR2663831	Yes
343077_271116	Bangladesh	2011	ERR2663831	ERR2663832	Yes
343077_272104	Bangladesh	2011	ERR2663832	ERR2663833	Yes
343077_273187	Bangladesh	2011	ERR2663833	ERR2663834	Yes
343077_274175	Bangladesh	2011	ERR2663834	ERR2663835	Yes
343077_275163	Bangladesh	2011	ERR2663835	ERR2663836	Yes
343077_276151	Bangladesh	2011	ERR2663836	ERR2663837	Yes
343077_277139	Bangladesh	2012	ERR2663837	ERR2663838	Yes
343077_278127	Bangladesh	2012	ERR2663838	ERR2663839	Yes
343077_279115	Bangladesh	2012	ERR2663839	ERR2663840	Yes
343077_280103	Bangladesh	2012	ERR2663840	ERR2663841	Yes
343077_281186	Bangladesh	2012	ERR2663841	ERR2663842	Yes
343077_282174	Bangladesh	2012	ERR2663842	ERR2663843	Yes
343077_283162	Bangladesh	2012	ERR2663843	ERR2663844	Yes
343077_284150	Bangladesh	2013	ERR2663844	ERR2663845	Yes
343077_285138	Bangladesh	2013	ERR2663845	ERR2663846	Yes
343077_286126	Bangladesh	2013	ERR2663846	ERR2663847	Yes
343077_287114	Bangladesh	2013	ERR2663847	ERR2663848	Yes
343077_288102	Bangladesh	2013	ERR2663848	ERR2663849	Yes
343077_289112	Bangladesh	2012	ERR2663849	ERR2663850	Yes
343077_289185	Bangladesh	2013	ERR2663850	ERR2663851	Yes
343077_290124	Bangladesh	2012	ERR2663851	ERR2663852	Yes
343077_290173	Bangladesh	2013	ERR2663852	ERR2663853	Yes
343077_291136	Bangladesh	2012	ERR2663853	ERR2663854	Yes
343077_291161	Bangladesh	2013	ERR2663854	ERR2663855	Yes
343077_292148	Bangladesh	2013	ERR2663855	ERR2663856	Yes
343077_292149	Bangladesh	2013	ERR2663856	ERR2663857	Yes
343077_293160	Bangladesh	2013	ERR2663857	ERR2663858	Yes
343077_294125	Bangladesh	2013	ERR2663858	ERR2663859	Yes
343077_294172	Bangladesh	2013	ERR2663859	ERR2663860	Yes
343077_295113	Bangladesh	2013	ERR2663860	ERR2663861	Yes
343077_295184	Bangladesh	2013	ERR2663861	ERR2663862	Yes
343077_296101	Bangladesh	2013	ERR2663862	ERR2663863	Yes
343077_296196	Bangladesh	2013	ERR2663863	ERR2663864	Yes
343078_201101	Bangladesh	2006	ERR2663864	ERR2663865	Yes
343078_202113	Bangladesh	2006	ERR2663865	ERR2663866	Yes
343078_203125	Bangladesh	2008	ERR2663866	ERR2663867	Yes
343078_204137	Bangladesh	2005	ERR2663867	ERR2663868	Yes
343078_205149	Bangladesh	2005	ERR2663868	ERR2663869	Yes
343078_206161	Bangladesh	2006	ERR2663869	ERR2663870	Yes
343078_207173	Bangladesh	2006	ERR2663870	ERR2663871	Yes
343078_208185	Bangladesh	2006	ERR2663871	ERR2663872	Yes
343078_209102	Bangladesh	2007	ERR2663872	ERR2663873	Yes
343078_210114	Bangladesh	2007	ERR2663873	ERR2663874	Yes
343078_212138	Bangladesh	2008	ERR2663874	ERR2663875	Yes
343078_213150	Bangladesh	2009	ERR2663875	ERR2663876	Yes
343078_214162	Bangladesh	2009	ERR2663876	ERR2663877	Yes
343078_215174	Bangladesh	2009	ERR2663877	ERR2663878	Yes
343078_216186	Bangladesh	2009	ERR2663878	ERR2663879	Yes
343078_217103	Bangladesh	2009	ERR2663879	ERR2663880	Yes
343078_218115	Bangladesh	2009	ERR2663880	ERR2663881	Yes
343078_219127	Bangladesh	2009	ERR2663881	ERR2663882	Yes
343078_220139	Bangladesh	2009	ERR2663882	ERR2663883	Yes
343078_221151	Bangladesh	2009	ERR2663883	ERR2663884	Yes
343078_222163	Bangladesh	2009	ERR2663884	ERR2663885	Yes
343078_223175	Bangladesh	2009	ERR2663885	ERR2663886	Yes
343078_225104	Bangladesh	2009	ERR2663887	ERR2663888	Yes
343078_226116	Bangladesh	2009	ERR2663888	ERR2663889	Yes
343078_227128	Bangladesh	2009	ERR2663889	ERR2663890	Yes
343078_228140	Bangladesh	2009	ERR2663890	ERR2663891	Yes
343078_229152	Bangladesh	2009	ERR2663891	ERR2663892	Yes
343078_230164	Bangladesh	2009	ERR2663892	ERR2663893	Yes
343078_231176	Bangladesh	2009	ERR2663893	ERR2663894	Yes
343078_232188	Bangladesh	2009	ERR2663894	ERR2663895	Yes
343078_233105	Bangladesh	2010	ERR2663895	ERR2663896	Yes
343078_234117	Bangladesh	2010	ERR2663896	ERR2663897	Yes
343078_235129	Bangladesh	2010	ERR2663897	ERR2663898	Yes
343078_236141	Bangladesh	2010	ERR2663898	ERR2663899	Yes
343078_237153	Bangladesh	2010	ERR2663899	ERR2663900	Yes
343078_238165	Bangladesh	2010	ERR2663900	ERR2663901	Yes
343078_239177	Bangladesh	2010	ERR2663901	ERR2663902	Yes
343078_240189	Bangladesh	2010	ERR2663902	ERR2663903	Yes
343078_241106	Bangladesh	2010	ERR2663903	ERR2663904	Yes
343078_242118	Bangladesh	2010	ERR2663904	ERR2663905	Yes
343078_243130	Bangladesh	2010	ERR2663905	ERR2663906	Yes
343078_244142	Bangladesh	2010	ERR2663906	ERR2663907	Yes
343078_245143	Bangladesh	2005	ERR2663907	ERR2663908	Yes
343078_245154	Bangladesh	2010	ERR2663908	ERR2663909	Yes
343078_246131	Bangladesh	2006	ERR2663909	ERR2663910	Yes
343078_246166	Bangladesh	2010	ERR2663910	ERR2663911	Yes
343078_247119	Bangladesh	2006	ERR2663911	ERR2663912	Yes
343078_247178	Bangladesh	2010	ERR2663912	ERR2663913	Yes
343078_248190	Bangladesh	2010	ERR2663913	ERR2663914	Yes
343078_249107	Bangladesh	2010	ERR2663914	ERR2663915	Yes
343078_249190	Bangladesh	2006	ERR2663915	ERR2663916	Yes
343078_250119	Bangladesh	2010	ERR2663916	ERR2663917	Yes
343078_250178	Bangladesh	2007	ERR2663917	ERR2663918	Yes
343078_251131	Bangladesh	2011	ERR2663918	ERR2663919	Yes
343078_251166	Bangladesh	2007	ERR2663919	ERR2663920	Yes
343078_252143	Bangladesh	2011	ERR2663920	ERR2663921	Yes
343078_252154	Bangladesh	2007	ERR2663921	ERR2663922	Yes
343078_253142	Bangladesh	2008	ERR2663922	ERR2663923	Yes
343078_253155	Bangladesh	2011	ERR2663923	ERR2663924	Yes
343078_254130	Bangladesh	2008	ERR2663924	ERR2663925	Yes
343078_254167	Bangladesh	2011	ERR2663925	ERR2663926	Yes
343078_255118	Bangladesh	2004	ERR2663926	ERR2663927	Yes
343078_255179	Bangladesh	2011	ERR2663927	ERR2663928	Yes
343078_256106	Bangladesh	2004	ERR2663928	ERR2663929	Yes
343078_256191	Bangladesh	2011	ERR2663929	ERR2663930	Yes
343078_257108	Bangladesh	2011	ERR2663930	ERR2663931	Yes
343078_257189	Bangladesh	2004	ERR2663931	ERR2663932	Yes
343078_258120	Bangladesh	2011	ERR2663932	ERR2663933	Yes
343078_258177	Bangladesh	2004	ERR2663933	ERR2663934	Yes
343078_259132	Bangladesh	2011	ERR2663934	ERR2663935	Yes
343078_259165	Bangladesh	2005	ERR2663935	ERR2663936	Yes
343078_260144	Bangladesh	2011	ERR2663936	ERR2663937	Yes
343078_260153	Bangladesh	2005	ERR2663937	ERR2663938	Yes
343078_261141	Bangladesh	2005	ERR2663938	ERR2663939	Yes
343078_261156	Bangladesh	2011	ERR2663939	ERR2663940	Yes
343078_262129	Bangladesh	2005	ERR2663940	ERR2663941	Yes
343078_262168	Bangladesh	2011	ERR2663941	ERR2663942	Yes
343078_263117	Bangladesh	2005	ERR2663942	ERR2663943	Yes
343078_263180	Bangladesh	2011	ERR2663943	ERR2663944	Yes
343078_264105	Bangladesh	2005	ERR2663944	ERR2663945	Yes
343078_264192	Bangladesh	2011	ERR2663945	ERR2663946	Yes
343078_265109	Bangladesh	2011	ERR2663946	ERR2663947	Yes
343078_265188	Bangladesh	2006	ERR2663947	ERR2663948	Yes
343078_266121	Bangladesh	2011	ERR2663948	ERR2663949	Yes
343078_266176	Bangladesh	2006	ERR2663949	ERR2663950	Yes
343078_267133	Bangladesh	2011	ERR2663950	ERR2663951	Yes
343078_267164	Bangladesh	2006	ERR2663951	ERR2663952	Yes
343078_268145	Bangladesh	2011	ERR2663952	ERR2663953	Yes
343078_268152	Bangladesh	2007	ERR2663953	ERR2663954	Yes
343078_269140	Bangladesh	2007	ERR2663954	ERR2663955	Yes
343078_269157	Bangladesh	2011	ERR2663955	ERR2663956	Yes
343078_270128	Bangladesh	2007	ERR2663956	ERR2663957	Yes
343078_270169	Bangladesh	2011	ERR2663957	ERR2663958	Yes
343078_271116	Bangladesh	2007	ERR2663958	ERR2663959	Yes
343078_271181	Bangladesh	2011	ERR2663959	ERR2663960	Yes
343078_272104	Bangladesh	2007	ERR2663960	ERR2663961	Yes
343078_272193	Bangladesh	2012	ERR2663961	ERR2663962	Yes
343078_273110	Bangladesh	2012	ERR2663962	ERR2663963	Yes
343078_273187	Bangladesh	2007	ERR2663963	ERR2663964	Yes
343078_274122	Bangladesh	2012	ERR2663964	ERR2663965	Yes
343078_274175	Bangladesh	2007	ERR2663965	ERR2663966	Yes
343078_275134	Bangladesh	2012	ERR2663966	ERR2663967	Yes
343078_275163	Bangladesh	2007	ERR2663967	ERR2663968	Yes
343078_276146	Bangladesh	2012	ERR2663968	ERR2663969	Yes
343078_276151	Bangladesh	2007	ERR2663969	ERR2663970	Yes
343078_277139	Bangladesh	2007	ERR2663970	ERR2663971	Yes
343078_277158	Bangladesh	2012	ERR2663971	ERR2663972	Yes
343078_278127	Bangladesh	2007	ERR2663972	ERR2663973	Yes
343078_278170	Bangladesh	2012	ERR2663973	ERR2663974	Yes
343078_279115	Bangladesh	2007	ERR2663974	ERR2663975	Yes
343078_279182	Bangladesh	2012	ERR2663975	ERR2663976	Yes
343078_280103	Bangladesh	2007	ERR2663976	ERR2663977	Yes
343078_280194	Bangladesh	2012	ERR2663977	ERR2663978	Yes
343078_281111	Bangladesh	2012	ERR2663978	ERR2663979	Yes
343078_281186	Bangladesh	2008	ERR2663979	ERR2663980	Yes
343078_282123	Bangladesh	2012	ERR2663980	ERR2663981	Yes
343078_282174	Bangladesh	2008	ERR2663981	ERR2663982	Yes
343078_283135	Bangladesh	2012	ERR2663982	ERR2663983	Yes
343078_283162	Bangladesh	2008	ERR2663983	ERR2663984	Yes
343078_284147	Bangladesh	2012	ERR2663984	ERR2663985	Yes
343078_284150	Bangladesh	2008	ERR2663985	ERR2663986	Yes
343078_285138	Bangladesh	2008	ERR2663986	ERR2663987	Yes
343078_285159	Bangladesh	2012	ERR2663987	ERR2663988	Yes
343078_286126	Bangladesh	2008	ERR2663988	ERR2663989	Yes
343078_286171	Bangladesh	2012	ERR2663989	ERR2663990	Yes
343078_287114	Bangladesh	2008	ERR2663990	ERR2663991	Yes
343078_287183	Bangladesh	2012	ERR2663991	ERR2663992	Yes
343078_288102	Bangladesh	2008	ERR2663992	ERR2663993	Yes
343078_288195	Bangladesh	2012	ERR2663993	ERR2663994	Yes
343078_289185	Bangladesh	2008	ERR2663994	ERR2663995	Yes
343078_291161	Bangladesh	2008	ERR2663995	ERR2663996	Yes
343078_292149	Bangladesh	2008	ERR2663996	ERR2663997	Yes
343078_293137	Bangladesh	2008	ERR2663997	ERR2663998	Yes
343078_294125	Bangladesh	2008	ERR2663998	ERR2663999	Yes
343078_296101	Bangladesh	2005	ERR2663999	ERR2664000	Yes

## Sheet: S4
Table S4: Correspondence between the spacer and DR sequences described by Tanmoy et al. (Genes 2020) and those from Fabre et al. (PLoS One 2012), and prevalence of these sequences among the 1059 S. enterica serovar Typhi genomes studied.
Sequence name described by Tanmoy et al. Genes 2020	Nucleotide sequence	Correspondance with spacer and DR names described by Fabre et al. PLoS one 2012	Comment	no. of strains containing these sequences (our study)	no. of strains containing these sequences according to Dataset S1 and Table 4 from Tanmoy et al. Genes 2020
Td29a	gtgttccccgcgccagcggggataaaccg	DR		1059	1054
none	cggtttatccccgctggtgcggggaacac	DR15		972
none	cggtttatccccgctggcgcggggat	DR64		1009
Ts32h	atctgtctgatatccgacacgggttgctgtcc	Typhi1 reverse complement	serovar Typhi associated CRISPR1 spacer	1058	1054
Ts34f	cgatctgtctgatatccgacacgggttgctgtcc	Typhi1 reverse complement with 2 nucleotides from upstream repeat	serovar Typhi associated CRISPR1 spacer	1058	0
Ts36a	atctgtctgatatccgacacgggttgctgtccgtgt	Typhi1 reverse complement with 4 nucleotides from downstream repeat	serovar Typhi associated CRISPR1 spacer	1058	0
Ts32c	acgcgaatcgccaatcgccgccgcgtgaattg	Typhi2	serovar Typhi associated CRISPR1 spacer	1054	971
Ts34a	acgcgaatcgccaatcgccgccgcgtgaattgcg	Typhi2 with 2 nucleotides from downstream repeat	serovar Typhi associated CRISPR1 spacer	1054	0
Ts32l	ccacgatgtatgccgaccgtgatttttaccgc	Typhi3	serovar Typhi associated CRISPR1 spacer	1046	1047
Ts32e	agatacgcctttacgtcgccctctttggcgcg	Typhi4	serovar Typhi associated CRISPR1 spacer	1049	1050
Ts34b	agatacgcctttacgtcgccctctttggcgcgcg	Typhi4 with 2 nucleotides from downstream repeat	serovar Typhi associated CRISPR1 spacer	1049	0
Ts32i	attaaaaaagattaatgttggttatagtttta	Typhi5	serovar Typhi associated CRISPR1 spacer	975	974
Ts34c	attaaaaaagattaatgttggttatagttttacg	Typhi5 with 2 nucleotides from downstream repeat	serovar Typhi associated CRISPR1 spacer	975	0
Ts32g	atccccgcggaggttgcgcaaccggtgtttta	Typhi6 reverse complement	serovar Typhi associated CRISPR1 spacer	1053	1052
Ts34e	cgatccccgcggaggttgcgcaaccggtgtttta	Typhi6 reverse complement with 2 DR bp downstream spacer sequence	serovar Typhi associated CRISPR1 spacer	1053	0
Ts32t	gttgggttgcatagatgacacgcttataaata	Ent1 reverse complement	serovar Enteritidis associated CRISPR1 spacer	1	1
Ts32u	tcacgagggcccccttattgggtcgggcaggt	Ent2 reverse complement	serovar Enteritidis associated CRISPR1 spacer	1	1
Ts32q	gattgctcagattgggaatttgaccagcggcc	Ent3	serovar Enteritidis associated CRISPR1 spacer	1	1
Ts32s	ggaactggtttagctatcgctgccggggctat	Ent4 reverse complement	serovar Enteritidis associated CRISPR1 spacer	1	1
Ts32p	gacgcttacatctcaccgagagattttgaggc	Ent5 reverse complement	serovar Enteritidis associated CRISPR1 spacer	1	1
Ts32k	cagggcaaattcatccgccgctgaccactggt	Ent6 reverse complement	serovar Enteritidis associated CRISPR1 spacer	1	1
Ts32a	aatatatggcgctcacgcgcatgagcattctc	Ent7 reverse complement	serovar Enteritidis associated CRISPR1 spacer	1	1
Ts32d	acgttggctgaaaacggtttttcggtccgcct	Ent8 reverse complement	serovar Enteritidis associated CRISPR1 spacer	1	1
Ts32v	tgcgccaacgactggaatttttgcgtgtagcc	EntB0 reverse complement	serovar Enteritidis associated CRISPR2 spacer	1058	1
none	tgcgccaacgactggaatttttgcgtgtagca	EntB0var1 reverse complement	serovar Typhi associated CRISPR2 spacer	1058
Ts32f	agttactgatgcagactgcggatcttaatcgg	EntB1 reverse complement	serovar Enteritidis associated CRISPR2 spacer	0	1
Ts32n	cggtcgcagcctggcctgttgccgtagaatcg	EntB2 reverse complement	serovar Enteritidis associated CRISPR2 spacer	0	1
Ts32w	ttgctctcattaaaggggtttccatgtttgat	EntB3 reverse complement	serovar Enteritidis associated CRISPR2 spacer	0	1
Ts33a	caaacaccaagctcttccgccgcgcgttcctga	EntB4 reverse complement	serovar Enteritidis associated CRISPR2 spacer	0	1
Ts32b	aatttaggggccggaactccgggaaaggcagc	EntB5 reverse complement	serovar Enteritidis associated CRISPR2 spacer	0	1
Ts32r	gcatgtgacagtctgatttttatagcgcatga	EntB6 reverse complement	serovar Enteritidis associated CRISPR2 spacer	0	1
Ts32o	ctgccggtctgtgctgttgtcgtcaataatca	EntB7 reverse complement	serovar Enteritidis associated CRISPR2 spacer	0	1
Ts32m	ccgtgcctgtccaggacaaattgccgattatt	EntB8 reverse complement	serovar Enteritidis associated CRISPR2 spacer	0	1
Td55a	acggacgcggggtggagcagcctggtagctcgtcgggctcataacccgaaggtcg	none		1059	8
Td55b	cgccctgtaaaagcaaaaacccgccgaagcgggttttatgaagaagtgaaactga	none		1059	2
Td55c	cggcttatcggtcagtttcacttcttcataaaacccgcttcggcgggtttttgct	none		1059	5
Td55d	ctcgtcgggctcataacccgaaggtcgtcggttcaaatccggcccccgcaaccaa	none		1059	3
Td49a	tttatgaagaggtgaaactgaccgataagccgctttcttttgggtatag	none		1054	3
Td43a	tgcgtacccatccacctttcagtgcgtacccatccacctttca	none		1	1
Td39a	ccagcttctgagctgcgaatgcgctgctgacagcggtac	none		974	41
Td39b	gtaccgctgtcagcagcgcattcgcaactcagaagctgg	none		1041	139
Td35a	gtagaccctgatccagtagacccggttatccctga	none		1038	192
Td34a	tatattgggtgattacaactcgttgaaaaataag	none		1	1
Td29b	gtgggtggacaggctggacaaagtggaca	none		3	3
Td29c	tgtccactttgtccagtctgtccacccac	none		3	3
Td28a	ttttgatgtacttttgatgtaattctgt	none		1	1
Td23a	gcttcagtggcgaacgtcgtgaa	none		1059	455
Ts60a	catttttagaagttactgttaaggttacagagttaactgtgaagagacttgtcagttctc	none		1	1
Ts59a	tgttgtggacagtcattcatcctgtcgccctgtaaaagcaaaaacccgccgaagcgggt	none		1052	3
Ts55a	ggcggtcgtaatttcagcggcgaacgtcgtgaaggtggtcgtggtgatggtcgtc	none		1055	454
Ts55b	ggcggtcgtaatttcggcggcgaacgtcgtgaaggtggtcgtggtgatggtcgtc	none		1	6
Ts55c	taaaaaatgagctttgctgccagtggcaacacggtataaaaaatgaccagagact	none		1046	1
Ts54a	cacagggctccagcgttgccgctttcctgaaaagccatgaatcactttttgcca	none		687	41
Ts54b	cacagggctccagcgytgccgctttcctgaaaarccatgaatcacttyttgccr	none		0	138
Ts54c	tggcaaaaagtgattcatggyttttcaggaaagcggcarcgctggagccctgtg	none		0	1
Ts53a	ccgataagccgctttcttttgggtatagcgtcgtggacagtcattcatcctgc	none		1055	2
Ts53b	tttacagggcggcaggatgaatgactgtccacgacgctatacccaaaagaaag	none		1055	4
Ts53c	tttacagggcgrcaggatgaatgactgtccacgacgctatacccraaagaaag	none		0	1
Ts51a	ctaaacttgcattctcattgtaattggttgcgggggccggatttgaaccga	none		593	8
Ts51b	ctaccaggctgctccaccccgcgtccgtctaaacttgcattctcattgtaa	none		593	3
Ts37a	gctatatttattggctgtccagtatgtgtgtctggta	none		3	3
Ts34d	agatacgcctttacgtcgccctctttggcgcgcg	none		1058	192
Ts34j	gtgcgtacccatccacctttcatgaaaattacag	none		1	1
Ts32j	caattcacgcggcggcgattggcgactcgcgt	none		2	76
Ts23b	tgtaattctgttgtacacccgcg	none		1	1

## Sheet: S5
Table S5: Correspondence between the “Group-A” CRISPR locus patterns from Tanmoy et al. (Genes 2020) and our CRISPR profiles.
							Group-A CRISPR locus patterns from Tanmoy et al. Genes 2020
		CRISPR profile (our study)	a1	a2	a3	a4	a5	a6	a7	no "a" locus	no. of genomes
		P1	-	848	-	-	54	2	-	1	905
		P2	-	56	-	-	19	-	-	1	76
		P3	1	39	1	-	-	-	-	1	40
		P4	-	16	-	-	3	-	-	-	19
		P5	-	-	-	5	-	-	-	-	5
		P6	-	-	-	-	-	-	-	3	3
		P7	-	1	-	-	-	-	-	1	2
		P8	-	-	-	-	-	-	2	-	2
		P9	-	2	-	-	-	-	-	-	2
		P10	-	1	-	-	-	-	-	-	1
		P11	-	1	-	-	-	-	-	-	1
